# Supplementary material for: Health versus income amid COVID-19: What do people value more?
Source: PLoS One. 2022 May 6;17(5):e0267004. doi: 10.1371/journal.pone.0267004 (PMC9075613; doi:10.1371/journal.pone.0267004)
Supplement: S1 Data — (CSV) [file pone.0267004.s002.csv]

Treatment	HealthToken	IncomeToken	gHealthToken	gIncomeToken	gamble	stayhome_contain	stayhome_vaccine	pay_vaccine	contribute_money	contribute_time	covid_now_usa	covid_month_usa	covid_endyear_usa	covid_now_state	covid_month_state	covid_endyear_state	self_tested	self_testedpos	other_testedpos	other_who	soc_dist	soc_iso	soc_iso_eg	soc_iso_long	rp	dp	trump	trump_covid	trump_econ	tradeoff	tradeoff_adjust	gender	age	race	income	dayswork	covid_income	insurance	health_own	disease_own	health_family	disease_family	religiosity	home	hhsize	children	education	marital_status	oldest_adult
Income	50	50	51	50	2	21	21	50	Yes	Yes	50000	500000	2000000	5000	99000	999000	No	NA	No	NA	Yes	Yes	I only go out to meet my basic needs (e.g., walk my dog, grocery shopping and etc.)	21	0	63	0	0	0	100	50	Male	38	White	$70,000 - $79,000	25	Moderately	Yes	No	NA	No	NA	0	I own	2	No	4 year degree	Married	38
Control	50	50	30	70	2	60	90	50	No	No	366000	100000	2000000	13000	27000	100000	No	NA	No	NA	Yes	Yes	I only go out to meet my basic needs (e.g., walk my dog, grocery shopping and etc.)	20	40	62	6	2	32	35	-15	Male	23	White	$20,000 - $29,000	0	Extremely	No	No	NA	No	NA	0	I rent	2	No	4 year degree	Never married	23
Health	50	50	50	50	6	0	30	1000	No	No	12000	35000	500000	2500	15000	50000	No	NA	No	NA	Yes	Yes	I only go out to meet my basic needs (e.g., walk my dog, grocery shopping and etc.)	30	32	0	50	70	50	75	25	Male	31	White	$70,000 - $79,000	20	Not at all	Yes	No	NA	Yes	Diabetes	0	I own	3	Yes	Professional degree	Married	31
Income	70	30	60	40	1	60	60	20	Yes	Yes	360000	2000000	35000000	4000	12000	300000	No	NA	No	NA	Yes	Yes	I only go out to meet my basic needs (e.g., walk my dog, grocery shopping and etc.)	20	0	28	0	0	0	29	-21	Male	34	Other	$20,000 - $29,000	25	Extremely	No	No	NA	No	NA	0	I rent	2	No	High school graduate	Never married	34
Control	80	20	75	25	5	360	360	10000	No	No	300000	750000	1250000	10000	25000	50000	No	NA	No	NA	Yes	Yes	I only go out to meet my basic needs (e.g., walk my dog, grocery shopping and etc.) and to visit close family members	4	49	50	45	49	40	0	-50	Male	25	White	$140,000 - $149,000	5	Moderately	Yes	No	NA	No	NA	2	I own	5	Yes	2 year degree	Never married	50
Health	60	40	55	45	5	30	60	50	No	No	250000	850000	10000	2000	10000	500	No	NA	No	NA	Yes	Yes	I only go out to meet my basic needs (e.g., walk my dog, grocery shopping and etc.)	7	0	70	0	0	0	40	-10	Male	24	White	$20,000 - $29,000	26	Not at all	No	No	NA	Yes	Cancer,Respiratory diseases	0	I own	1	No	High school graduate	Never married	24
Health	50	50	40	65	3	100	300	25	No	No	360000	600000	1200000	14000	50000	120000	No	NA	No	NA	Yes	Yes	I only go out to meet my basic needs (e.g., walk my dog, grocery shopping and etc.)	30	4	62	0	0	0	30	-20	Female	23	Asian	$100,000 - $109,000	20	Moderately	Yes	No	NA	Yes	Diabetes	0	I rent	2	No	4 year degree	Never married	60
Income	50	50	50	50	5	21	14	500	Yes	Yes	356653	100000	5	356653	100000	5	Yes	No	No	NA	Yes	Yes	I only go out to meet my basic needs (e.g., walk my dog, grocery shopping and etc.)	21	88	10	58	62	54	23	-27	Male	27	White	$70,000 - $79,000	20	Moderately	No	No	NA	No	NA	6	I rent	2	No	4 year degree	Never married	27
Combined	70	30	70	30	2	90	120	50	Yes	No	80000	150000	250000	25000	50000	95000	No	NA	Yes	Family member	Yes	Yes	I only go out to meet my basic needs (e.g., walk my dog, grocery shopping and etc.)	30	30	72	2	4	5	17	-33	Male	49	Asian	$40,000 - $49,000	0	Extremely	Yes	Yes	Respiratory diseases	No	NA	10	I rent	6	Yes	High school graduate	Married	49
Combined	40	60	73	61	5	100	100	100	Yes	Yes	300000	500000	10000000	3000	10000	25000	No	NA	No	NA	Yes	Yes	I only go out to meet my basic needs (e.g., walk my dog, grocery shopping and etc.)	30	24	63	11	6	26	33	-17	Male	32	American Indian	$40,000 - $49,000	25	Moderately	Yes	No	NA	No	NA	2	I own	2	No	4 year degree	Married	47
Control	25	75	60	40	3	30	60	500	Yes	Yes	150000	250000	575000	1500	3000	10000	No	NA	No	NA	Yes	Yes	I only go out to meet my basic needs (e.g., walk my dog, grocery shopping and etc.)	20	100	0	100	100	100	80	30	Male	27	White	$30,000 - $39,000	20	Moderately	Yes	No	NA	Yes	Diabetes,Kidney diseases	0	I rent	1	No	High school graduate	Never married	27
Combined	80	20	75	25	5	360	360	100	No	No	200000	500000	4000000	6000	20000	100000	No	NA	No	NA	Yes	Yes	I only go out to meet my basic needs (e.g., walk my dog, grocery shopping and etc.)	30	0	55	0	0	0	15	-35	Male	29	White	$20,000 - $29,000	30	Moderately	Yes	No	NA	No	NA	0	I rent	1	No	Some college	Never married	29
Combined	60	40	75	25	2	100	45	50	Yes	Yes	30000	50000	100000	2700	3700	8000	No	NA	Yes	Friend,Coworker	Yes	Yes	I only go out to meet my basic needs (e.g., walk my dog, grocery shopping and etc.)	17	33	40	42	34	29	15	-35	Male	26	White	$20,000 - $29,000	23	Moderately	Yes	No	NA	No	NA	0	I own	1	No	Some college	Never married	26
Health	100	0	100	0	4	120	365	0	No	No	366000	1200000	3000000	16000	50000	300000	No	NA	No	NA	Yes	Yes	I only go out to meet my basic needs (e.g., walk my dog, grocery shopping and etc.)	14	0	100	0	0	0	0	-50	Male	28	Other	$20,000 - $29,000	25	Not at all	Yes	No	NA	Yes	Cancer	0	I rent	5	No	High school graduate	Never married	49
Income	60	40	70	30	4	30	60	200	Yes	Yes	350000	500000	3000000	130000	200000	350000	No	NA	No	NA	Yes	Yes	I only go out to meet my basic needs (e.g., walk my dog, grocery shopping and etc.) and to visit close family members	21	14	92	29	70	39	32	-18	Male	27	White	$70,000 - $79,000	20	Moderately	Yes	No	NA	No	NA	6	I own	4	Yes	4 year degree	Never married	66
Control	50	50	72	32	4	60	90	50	No	No	366153	509000	725000	130689	201000	302454	No	NA	No	NA	Yes	Yes	I avoid social gatherings but perform my usual daily routines including going to my workplace	25	55	20	85	75	40	50	0	Male	23	White	$90,000 - $99,000	22	Moderately	Yes	No	NA	No	NA	8	I own	1	No	4 year degree	Never married	23
Health	100	0	87	88	6	365	365	10000	No	Yes	300000	2000000	1000000	130000	300000	500000	No	NA	Yes	Family member,Friend	Yes	Yes	I only go out to meet my basic needs (e.g., walk my dog, grocery shopping and etc.)	21	0	100	0	0	0	0	-50	Female	51	White	$140,000 - $149,000	20	Not at all	Yes	No	NA	No	NA	0	I own	3	No	4 year degree	Married	54
Health	60	40	70	30	6	75	75	100	Yes	Yes	350000	1500000	2000000	2500	30000	35000	No	NA	No	NA	Yes	Yes	I only go out to meet my basic needs (e.g., walk my dog, grocery shopping and etc.)	19	8	32	0	0	0	15	-35	Male	38	White	Equal or more than $150,000	23	Moderately	Yes	No	NA	No	NA	0	I rent	4	Yes	Doctorate	Married	38
Income	30	70	44	56	3	60	90	0	No	No	330000	680000	1400000	12262	35000	120000	No	NA	No	NA	Yes	Yes	I only go out to meet my basic needs (e.g., walk my dog, grocery shopping and etc.)	26	0	15	10	2	30	25	-25	Male	26	Asian	$50,000 - $59,000	22	Not at all	No	No	NA	Yes	Diabetes	0	I own	3	No	2 year degree	Never married	64
Control	50	50	70	30	6	90	90	50	Yes	No	357000	450000	1000000	3500	8000	75000	No	NA	No	NA	Yes	Yes	I only go out to meet my basic needs (e.g., walk my dog, grocery shopping and etc.)	21	7	57	0	0	0	0	-50	Male	34	White	$90,000 - $99,000	22	Not at all	Yes	Yes	Cardiovascular diseases,Diabetes	No	NA	0	I own	4	Yes	4 year degree	Married	34
Combined	80	20	87	33	2	30	30	200	Yes	Yes	320000	370000	533000	3000	5000	8000	No	NA	No	NA	Yes	Yes	I only go out to meet my basic needs (e.g., walk my dog, grocery shopping and etc.) and to visit close family members	18	32	89	37	37	31	28	-22	Male	25	White	$40,000 - $49,000	24	Moderately	Yes	No	NA	No	NA	4	I rent	1	No	4 year degree	Never married	25
Health	90	10	70	50	3	60	60	50	No	No	300000	2000000	4000000	2000	5000	10000	No	NA	No	NA	Yes	Yes	I only go out to meet my basic needs (e.g., walk my dog, grocery shopping and etc.) and to visit close family members	30	0	100	0	0	0	0	-50	Female	39	White	$40,000 - $49,000	28	Extremely	No	No	NA	No	NA	0	I rent	1	No	Some college	Never married	39
Health	50	50	50	50	3	30	30	0	No	No	375000	450000	500000	1000	1500	2500	No	NA	No	NA	Yes	Yes	I only go out to meet my basic needs (e.g., walk my dog, grocery shopping and etc.)	37	100	100	100	100	100	30	-20	Female	43	White	$70,000 - $79,000	25	Moderately	Yes	Yes	Diabetes	No	NA	0	I own	3	No	4 year degree	Never married	43
Income	60	40	70	30	5	30	30	25	Yes	Yes	145000	450000	500000	125000	290000	500000	No	NA	No	NA	Yes	Yes	I only go out to meet my basic needs (e.g., walk my dog, grocery shopping and etc.)	45	33	83	12	6	23	78	28	Female	56	White	$70,000 - $79,000	24	Moderately	Yes	Yes	Respiratory diseases	Yes	Diabetes,Respiratory diseases	8	I own	3	No	High school graduate	Married	79
Income	50	50	66	55	4	60	60	100	Yes	Yes	300000	600000	900000	100000	300000	350000	No	NA	No	NA	Yes	Yes	I only go out to meet my basic needs (e.g., walk my dog, grocery shopping and etc.)	14	24	73	16	27	25	75	25	Female	38	African American	$60,000 - $69,000	5	Moderately	Yes	No	NA	No	NA	7	I rent	5	Yes	Some college	Married	60
Income	50	50	60	40	5	365	365	100	Yes	No	150000	500000	1000000	50000	200000	500000	No	NA	No	NA	Yes	Yes	I only go out to meet my basic needs (e.g., walk my dog, grocery shopping and etc.)	30	8	95	0	4	11	10	-40	Male	34	White	$30,000 - $39,000	22	Not at all	Yes	No	NA	No	NA	0	I rent	2	No	Some college	Married	34
Control	90	10	75	25	4	60	90	500	No	Yes	100000	200000	500000	8000	20000	50000	No	NA	No	NA	Yes	Yes	I only go out to meet my basic needs (e.g., walk my dog, grocery shopping and etc.)	14	25	56	0	11	16	11	-39	Male	31	White	$90,000 - $99,000	25	Moderately	Yes	No	NA	No	NA	0	I own	3	No	2 year degree	Never married	55
Health	20	80	46	37	3	30	0	0	No	No	102000	670000	2000000	435	1200	3450	No	NA	No	NA	Yes	Yes	I only go out to meet my basic needs (e.g., walk my dog, grocery shopping and etc.)	14	100	0	100	100	100	50	0	Male	27	White	$60,000 - $69,000	16	Moderately	No	No	NA	No	NA	10	I own	3	Yes	High school graduate	Married	27
Control	40	60	80	20	6	14	21	50	No	No	120000	500000	11000000	800	1500	5000	No	NA	No	NA	Yes	Yes	I only go out to meet my basic needs (e.g., walk my dog, grocery shopping and etc.)	18	89	0	100	85	92	60	10	Female	33	White	$30,000 - $39,000	20	Moderately	Yes	No	NA	Yes	Kidney diseases	2	I rent	5	Yes	4 year degree	Married	36
Combined	90	10	10	100	6	100	100	100	Yes	Yes	350000	500000	1000000	8000	15000	20000	No	NA	No	NA	Yes	Yes	I only go out to meet my basic needs (e.g., walk my dog, grocery shopping and etc.)	5	96	52	64	56	61	54	4	Male	48	White	$40,000 - $49,000	25	Moderately	Yes	No	NA	No	NA	0	I own	3	No	4 year degree	Married	18
Income	100	0	80	20	1	100	100	100	Yes	No	350000	2000000	5000000	3000	10000	30000	No	NA	No	NA	Yes	Yes	I only go out to meet my basic needs (e.g., walk my dog, grocery shopping and etc.)	30	30	40	10	30	30	10	-40	Female	63	White	$110,000 - $119,000	20	Moderately	Yes	No	NA	Yes	Cardiovascular diseases,Diabetes	9	I rent	3	No	4 year degree	Divorced	94
Income	100	0	82	19	2	93	25	100	No	No	350000	1250000	35000000	2400	25000	250000	No	NA	No	NA	Yes	Yes	I only go out to meet my basic needs (e.g., walk my dog, grocery shopping and etc.)	23	0	70	0	0	0	0	-50	Male	37	White	$140,000 - $149,000	20	Not at all	Yes	No	NA	No	NA	0	I own	4	Yes	4 year degree	Married	37
Health	50	50	68	37	3	30	14	30	No	No	200000	900000	5000000	20000	100000	900000	No	NA	No	NA	Yes	Yes	I only go out to meet my basic needs (e.g., walk my dog, grocery shopping and etc.)	14	26	1	12	87	80	26	-24	Female	40	Other	$50,000 - $59,000	0	Not at all	Yes	No	NA	Yes	Cancer,Cardiovascular diseases,Diabetes	1	I rent	3	No	4 year degree	Never married	65
Income	70	30	65	45	1	150	250	45	Yes	Yes	13000	85000	150000	2500	3500	4500	No	NA	No	NA	Yes	Yes	I only go out to meet my basic needs (e.g., walk my dog, grocery shopping and etc.)	37	26	58	0	0	0	50	0	Female	51	Other	$60,000 - $69,000	26	Moderately	Yes	No	NA	No	NA	9	I own	2	No	4 year degree	Never married	54
Health	60	40	71	30	3	90	90	500	Yes	Yes	360000	400000	0	2049	2400	0	No	NA	No	NA	Yes	Yes	I only go out to meet my basic needs (e.g., walk my dog, grocery shopping and etc.)	7	81	34	88	73	74	84	34	Female	46	White	$50,000 - $59,000	24	Moderately	Yes	No	NA	No	NA	8	I own	3	Yes	4 year degree	Divorced	46
Combined	60	40	65	40	6	120	120	100	Yes	Yes	300000	2000000	2700000	3000	40000	500000	No	NA	No	NA	Yes	Yes	I only go out to meet my basic needs (e.g., walk my dog, grocery shopping and etc.)	30	50	50	50	20	50	45	-5	Female	26	White	$40,000 - $49,000	20	Extremely	No	No	NA	No	NA	5	I rent	2	No	4 year degree	Never married	26
Control	50	50	50	50	6	31	31	20	No	No	250000	560000	720000	30000	60000	85000	No	NA	Yes	Friend	Yes	Yes	I only go out to meet my basic needs (e.g., walk my dog, grocery shopping and etc.)	14	0	70	0	0	0	0	-50	Female	45	American Indian	$20,000 - $29,000	28	Not at all	Yes	No	NA	Yes	Diabetes	0	I rent	2	No	Some college	Married	60
Combined	25	75	70	30	4	100	200	20	No	No	400000	15000000	40000000	15000	30000	150000	No	NA	No	NA	Yes	Yes	I only go out to meet my basic needs (e.g., walk my dog, grocery shopping and etc.)	30	31	54	30	28	52	30	-20	Male	25	Asian	$20,000 - $29,000	23	Moderately	No	No	NA	No	NA	0	I own	3	No	Some college	Never married	65
Income	30	70	70	30	5	14	14	100	Yes	Yes	300000	1000000	2000000	50000	250000	5000000	No	NA	No	NA	Yes	Yes	I only go out to meet my basic needs (e.g., walk my dog, grocery shopping and etc.)	21	20	70	10	0	0	65	15	Female	34	White	$30,000 - $39,000	30	Moderately	No	No	NA	Yes	Diabetes	0	I rent	4	No	Some college	Never married	78
Income	80	20	62	41	5	21	20	2000	Yes	Yes	180000	200000	210000	5000	6000	6500	Yes	No	No	NA	Yes	Yes	I only go out to meet my basic needs (e.g., walk my dog, grocery shopping and etc.) and to visit close family members	19	69	37	58	66	64	58	8	Male	38	White	$70,000 - $79,000	20	Not at all	No	No	NA	No	NA	2	I rent	3	No	4 year degree	Married	38
Control	100	0	89	12	1	14	24	1000	Yes	No	350000	400000	575000	12000	14000	18000	No	NA	Yes	Family member,Friend	Yes	Yes	I only go out to meet my basic needs (e.g., walk my dog, grocery shopping and etc.) and to visit close family members	24	73	31	73	74	55	36	-14	Male	58	White	$110,000 - $119,000	25	Not at all	Yes	No	NA	Yes	Respiratory diseases	2	I rent	2	No	Professional degree	Married	58
Control	50	50	50	51	4	60	60	20	Yes	Yes	100000	200000	300000	7000	15000	120000	No	NA	No	NA	Yes	Yes	I only go out to meet my basic needs (e.g., walk my dog, grocery shopping and etc.)	25	57	61	55	63	67	59	9	Female	23	Asian	$20,000 - $29,000	5	Moderately	Yes	No	NA	No	NA	7	I own	1	No	4 year degree	Never married	23
Combined	50	50	50	50	3	30	30	0	No	No	200000	250000	1000000	40000	45000	75000	No	NA	No	NA	Yes	Yes	I avoid social gatherings but perform my usual daily routines including going to my workplace	20	0	0	50	50	50	75	25	Male	28	White	$20,000 - $29,000	30	Moderately	Yes	No	NA	No	NA	5	I rent	4	Yes	High school graduate	Never married	28
Combined	20	80	40	60	5	30	30	50	Yes	No	325185	1237859	3571298	2600	6850	48600	No	NA	No	NA	Yes	Yes	I perform my usual daily routines including going to my workplace but practice social distancing or keep a distance from others	16	100	0	100	100	100	0	-50	Female	49	White	$130,000 - $139,000	22	Not at all	Yes	No	NA	No	NA	10	I own	2	No	Some college	Married	50
Combined	70	30	98	72	5	5	2	10000	Yes	No	2	4	1	1	2	2	Yes	Yes	No	NA	Yes	Yes	I only go out to meet my basic needs (e.g., walk my dog, grocery shopping and etc.) and to visit close family members	10	75	100	31	62	89	100	50	Female	61	White	$50,000 - $59,000	25	Moderately	Yes	No	NA	Yes	Hepatitis B	9	I rent	4	Yes	4 year degree	Married	62
Control	50	50	70	39	3	30	20	50	No	Yes	700000	900000	10000	9000	12000	1000	No	NA	No	NA	Yes	Yes	I only go out to meet my basic needs (e.g., walk my dog, grocery shopping and etc.)	24	100	0	100	100	100	28	-22	Male	64	White	$50,000 - $59,000	22	Extremely	Yes	No	NA	No	NA	7	I rent	1	No	4 year degree	Divorced	64
Income	60	40	50	50	2	60	60	1000	Yes	Yes	360000	1000000	3000000	2500	3500	100000	No	NA	No	NA	Yes	Yes	I avoid social gatherings but perform my usual daily routines including going to my workplace	15	0	60	0	0	50	0	-50	Male	64	White	Equal or more than $150,000	28	Not at all	Yes	No	NA	Yes	Cardiovascular diseases	0	I own	2	No	Professional degree	Married	64
Health	0	100	0	100	5	365	365	500	Yes	Yes	85000	125000	500000	500	2000	15000	No	NA	No	NA	Yes	Yes	I only go out to meet my basic needs (e.g., walk my dog, grocery shopping and etc.)	30	39	84	13	9	10	32	-18	Male	27	Asian	$100,000 - $109,000	20	Moderately	Yes	No	NA	No	NA	10	I own	3	Yes	4 year degree	Married	27
Health	25	75	65	40	5	180	365	10000	No	No	350000	50000000	150000000	1000	30000	100000	No	NA	Yes	Family member	Yes	Yes	I only go out to meet my basic needs (e.g., walk my dog, grocery shopping and etc.)	21	0	100	0	0	0	0	-50	Female	62	White	less than $20,000	0	Moderately	No	No	NA	No	NA	0	I rent	2	No	2 year degree	Married	65
Income	100	0	85	15	3	60	90	100	No	No	360000	1000000	1800000	17000	38000	60000	No	NA	No	NA	Yes	Yes	I only go out to meet my basic needs (e.g., walk my dog, grocery shopping and etc.)	21	50	55	0	0	0	15	-35	Male	40	White	$60,000 - $69,000	20	Not at all	Yes	No	NA	No	NA	0	I rent	5	Yes	Some college	Married	40
Combined	70	30	25	75	3	60	50	100	No	Yes	37000	70000	300000	36000	47000	100000	No	NA	No	NA	Yes	Yes	I only go out to meet my basic needs (e.g., walk my dog, grocery shopping and etc.)	25	100	15	70	70	70	0	-50	Male	46	White	$70,000 - $79,000	22	Extremely	Yes	No	NA	No	NA	10	I own	5	Yes	4 year degree	Married	46
Control	70	30	70	30	5	45	75	0	No	No	367000	1500000	2500000	17000	35000	50000	No	NA	No	NA	Yes	Yes	I only go out to meet my basic needs (e.g., walk my dog, grocery shopping and etc.)	23	0	26	0	0	70	20	-30	Female	45	White	$30,000 - $39,000	30	Extremely	Yes	No	NA	No	NA	0	I own	2	No	Some college	Separated	45
Income	80	20	75	25	4	21	30	100	Yes	No	100000	250000	300000	1500	7500	10000	No	NA	No	NA	Yes	Yes	I only go out to meet my basic needs (e.g., walk my dog, grocery shopping and etc.)	14	16	63	0	1	6	19	-31	Male	36	White	$80,000 - $89,000	20	Extremely	Yes	No	NA	No	NA	4	I own	2	No	4 year degree	Married	36
Health	100	0	80	40	6	30	0	0	No	No	350000	500000	500000	700	1000	1000	No	NA	No	NA	Yes	Yes	I only go out to meet my basic needs (e.g., walk my dog, grocery shopping and etc.)	24	0	0	0	0	0	90	40	Female	28	White	less than $20,000	25	Moderately	No	No	NA	No	NA	0	I rent	2	No	4 year degree	Never married	28
Control	40	60	71	37	4	365	365	5000	No	No	170000	270000	500000	750	1700	5000	No	NA	No	NA	No	No	NA	NA	3	79	0	0	0	0	-50	Female	27	White	$70,000 - $79,000	30	Extremely	No	No	NA	No	NA	0	I own	3	No	4 year degree	Never married	45
Combined	90	10	78	19	2	90	60	50	No	No	100000	250000	50000	2000	10000	1000000	No	NA	No	NA	Yes	Yes	I only go out to meet my basic needs (e.g., walk my dog, grocery shopping and etc.)	12	10	90	20	55	67	30	-20	Female	56	White	$60,000 - $69,000	12	Not at all	Yes	No	NA	Yes	Diabetes,Kidney diseases	9	I rent	1	No	2 year degree	Divorced	56
Control	50	50	60	40	1	15	5	10	No	Yes	355000	1100000	2500000	925	12000	22000	No	NA	No	NA	Yes	Yes	I only go out to meet my basic needs (e.g., walk my dog, grocery shopping and etc.)	17	27	83	0	6	39	84	34	Female	32	White	$20,000 - $29,000	28	Extremely	Yes	No	NA	No	NA	0	I own	2	No	Some college	Never married	32
Control	75	25	75	25	3	30	30	20	No	No	1000	2000	3000	337933	500000	2000	No	NA	No	NA	Yes	Yes	I only go out to meet my basic needs (e.g., walk my dog, grocery shopping and etc.)	22	40	60	60	60	60	40	-10	Female	41	White	$100,000 - $109,000	16	Extremely	Yes	No	NA	No	NA	8	I own	4	No	Some college	Married	45
Combined	50	50	36	56	2	30	0	0	No	No	375000	673000	989000	19500	31800	65000	No	NA	No	NA	No	Yes	I only go out to meet my basic needs (e.g., walk my dog, grocery shopping and etc.)	15	70	0	91	95	95	50	0	Female	56	White	$20,000 - $29,000	20	Not at all	Yes	No	NA	No	NA	0	I rent	2	No	High school graduate	Divorced	62
Combined	70	30	70	31	2	120	190	150	Yes	Yes	346450	245450	1000000	15524	35000	100000	No	NA	No	NA	Yes	Yes	I only go out to meet my basic needs (e.g., walk my dog, grocery shopping and etc.)	20	100	56	68	83	100	100	50	Male	52	White	$30,000 - $39,000	20	Extremely	Yes	No	NA	No	NA	7	I own	5	Yes	4 year degree	Married	63
Control	50	50	50	50	1	30	30	50	Yes	Yes	366000	400	750000	14000	20000	60000	No	NA	No	NA	Yes	Yes	I only go out to meet my basic needs (e.g., walk my dog, grocery shopping and etc.)	16	50	75	0	25	15	50	0	Male	31	White	$60,000 - $69,000	25	Moderately	Yes	No	NA	No	NA	0	I rent	1	No	2 year degree	Never married	31
Combined	0	100	32	87	4	122	34	334	Yes	Yes	337000	1454111	2000000	8000	45000	150000	No	NA	No	NA	Yes	Yes	I only go out to meet my basic needs (e.g., walk my dog, grocery shopping and etc.) and to visit close family members	16	0	85	0	0	0	71	21	Male	27	White	$30,000 - $39,000	21	Moderately	Yes	No	NA	Yes	Cardiovascular diseases,Respiratory diseases	0	I rent	1	No	4 year degree	Never married	27
Control	60	40	56	44	4	100	150	1000	Yes	No	370000	750000	5000000	15000	75000	450000	No	NA	No	NA	Yes	Yes	I only go out to meet my basic needs (e.g., walk my dog, grocery shopping and etc.)	24	3	37	2	1	1	20	-30	Male	27	White	$60,000 - $69,000	20	Moderately	Yes	No	NA	No	NA	0	I rent	2	No	Professional degree	Never married	28
Income	50	50	75	25	1	30	14	50	Yes	No	250000	1000000	1000000	500	1000	2000	No	NA	No	NA	Yes	Yes	I only go out to meet my basic needs (e.g., walk my dog, grocery shopping and etc.) and to visit close family members	21	90	14	90	100	100	50	0	Female	45	White	$20,000 - $29,000	20	Extremely	Yes	No	NA	No	NA	9	I rent	4	No	Some college	Married	46
Income	50	50	60	40	5	60	60	100	Yes	Yes	350000	20000000	50000000	350000	3000	200000	No	NA	No	NA	Yes	Yes	I only go out to meet my basic needs (e.g., walk my dog, grocery shopping and etc.) and to visit close family members	17	100	40	95	90	90	40	-10	Male	40	White	$80,000 - $89,000	20	Not at all	Yes	No	NA	No	NA	10	I own	5	Yes	Professional degree	Married	40
Health	50	50	50	50	1	30	30	500	No	No	8000	12000	20000	600	1000	1200	No	NA	Yes	Friend	Yes	Yes	I only go out to meet my basic needs (e.g., walk my dog, grocery shopping and etc.)	14	0	100	0	0	0	0	-50	Female	56	African American	$20,000 - $29,000	0	Not at all	Yes	Yes	Diabetes	Yes	Diabetes	10	I own	7	Yes	Some college	Never married	76
Combined	0	100	25	50	3	30	30	100	No	No	320000	15000000	100000000	1400	40000	350000	No	NA	No	NA	Yes	Yes	I only go out to meet my basic needs (e.g., walk my dog, grocery shopping and etc.)	21	7	60	0	0	0	0	-50	Male	61	White	$50,000 - $59,000	22	Moderately	Yes	No	NA	No	NA	0	I rent	4	No	High school graduate	Married	82
Health	80	20	50	50	6	365	365	100	Yes	Yes	330891	2000000	7500000	11961	30000	750000	No	NA	No	NA	Yes	Yes	I only go out to meet my basic needs (e.g., walk my dog, grocery shopping and etc.)	30	50	50	50	50	50	0	-50	Male	27	Other	$100,000 - $109,000	30	Not at all	No	No	NA	No	NA	10	I rent	1	No	4 year degree	Never married	27
Control	80	20	55	45	3	14	14	25	No	No	5000	50000	250000	800	8000	70000	No	NA	No	NA	Yes	Yes	I only go out to meet my basic needs (e.g., walk my dog, grocery shopping and etc.)	19	18	52	15	46	51	50	0	Female	36	White	$20,000 - $29,000	14	Not at all	Yes	No	NA	No	NA	0	I rent	3	No	4 year degree	Never married	36
Health	50	50	50	50	1	30	30	25	Yes	Yes	100000	150000	250000	5000	7000	8000	No	NA	Yes	Friend	Yes	Yes	I only go out to meet my basic needs (e.g., walk my dog, grocery shopping and etc.)	21	0	100	0	0	0	0	-50	Female	54	White	$70,000 - $79,000	30	Not at all	No	No	NA	No	NA	0	I own	3	No	Some college	Married	55
Combined	50	50	100	100	6	120	120	700	Yes	Yes	356414	600000	1200000	33600	500000	900000	No	NA	No	NA	Yes	Yes	I avoid social gatherings but perform my usual daily routines including going to my workplace	60	100	54	100	100	100	62	12	Male	30	African American	$100,000 - $109,000	20	Moderately	No	No	NA	No	NA	10	I own	2	Yes	Professional degree	Married	30
Income	50	50	50	50	6	30	30	100	Yes	Yes	350000	575000	600000	7000	10000	12000	No	NA	No	NA	Yes	Yes	I perform my usual daily routines including going to my workplace but practice social distancing or keep a distance from others	21	89	0	100	100	100	50	0	Male	52	White	$50,000 - $59,000	27	Moderately	No	No	NA	No	NA	2	I rent	2	No	Some college	Married	52
Health	50	50	50	50	4	30	60	0	Yes	Yes	300000	500000	100	15000	10000	0	No	NA	No	NA	Yes	Yes	I only go out to meet my basic needs (e.g., walk my dog, grocery shopping and etc.)	14	4	30	50	50	50	23	-27	Female	25	White	less than $20,000	30	Extremely	Yes	No	NA	Yes	Diabetes	5	I rent	4	No	Some college	Married	52
Combined	40	60	34	61	4	30	15	500	No	No	365000	1000000	5000000	15000	30000	100000	No	NA	No	NA	Yes	Yes	I only go out to meet my basic needs (e.g., walk my dog, grocery shopping and etc.) and to visit close family members	20	15	90	40	43	36	28	-22	Male	30	White	$80,000 - $89,000	30	Not at all	Yes	No	NA	No	NA	0	I own	1	No	4 year degree	Never married	30
Health	50	50	40	60	3	120	90	20	Yes	Yes	360000	1000000	15000000	3600	10000	225000	No	NA	No	NA	Yes	Yes	I only go out to meet my basic needs (e.g., walk my dog, grocery shopping and etc.)	45	0	70	0	0	10	30	-20	Male	44	White	$20,000 - $29,000	22	Not at all	No	No	NA	No	NA	0	I own	2	No	High school graduate	Never married	69
Health	60	40	60	40	2	14	14	50	Yes	No	367000	621000	900000	14800	16000	19450	No	NA	Yes	Coworker	Yes	Yes	I only go out to meet my basic needs (e.g., walk my dog, grocery shopping and etc.)	7	20	90	40	60	70	0	-50	Female	61	White	$50,000 - $59,000	25	Moderately	No	No	NA	No	NA	8	I rent	3	No	4 year degree	Divorced	61
Control	50	50	92	80	1	30	30	1000	Yes	Yes	16000	20000	150000	800	1000	2000	No	NA	No	NA	Yes	Yes	I avoid social gatherings but perform my usual daily routines including going to my workplace	14	93	35	84	100	74	96	46	Male	30	White	$140,000 - $149,000	25	Moderately	Yes	No	NA	No	NA	10	I own	3	Yes	4 year degree	Married	30
Income	70	30	50	40	1	90	60	100	Yes	Yes	357036	750000	1500000	4450	9000	15000	No	NA	No	NA	Yes	Yes	I only go out to meet my basic needs (e.g., walk my dog, grocery shopping and etc.)	21	0	81	0	4	20	7	-43	Female	43	White	$30,000 - $39,000	20	Extremely	Yes	No	NA	No	NA	2	I rent	1	No	Some college	Never married	43
Control	75	25	60	40	3	60	60	100	No	Yes	300000	750000	12000000	5000	10000	20000	No	NA	Yes	Family member,Other	Yes	Yes	I only go out to meet my basic needs (e.g., walk my dog, grocery shopping and etc.) and to visit close family members	30	70	15	50	35	60	35	-15	Female	40	White	$40,000 - $49,000	20	Not at all	Yes	No	NA	Yes	Cancer,Cardiovascular diseases,Diabetes,Respiratory diseases	10	I rent	2	No	4 year degree	Married	47
Health	50	50	50	50	5	500	500	100	Yes	Yes	350000	2000000	5000000	1200	10000	100000	No	NA	No	NA	Yes	Yes	I only go out to meet my basic needs (e.g., walk my dog, grocery shopping and etc.)	30	9	72	0	0	0	20	-30	Female	62	White	less than $20,000	25	Moderately	Yes	No	NA	No	NA	0	I own	2	No	Some college	Separated	62
Combined	80	20	78	29	6	60	60	100	Yes	Yes	350000	1000000	5000000	7000	20000	40000	No	NA	No	NA	Yes	Yes	I only go out to meet my basic needs (e.g., walk my dog, grocery shopping and etc.)	20	37	37	0	40	50	0	-50	Female	32	White	$30,000 - $39,000	28	Extremely	No	No	NA	Yes	Cancer	0	I rent	1	No	Some college	Never married	32
Control	50	50	50	50	5	20	30	500	No	No	200000	500000	400000	10000	15000	20000	No	NA	No	NA	Yes	Yes	I only go out to meet my basic needs (e.g., walk my dog, grocery shopping and etc.)	20	93	50	92	87	67	65	15	Male	28	White	$70,000 - $79,000	25	Moderately	No	No	NA	No	NA	8	I own	4	No	Professional degree	Never married	50
Income	50	50	50	50	5	21	28	100	No	No	350000	1500000	2500000	5000	50000	100000	No	NA	No	NA	Yes	Yes	I only go out to meet my basic needs (e.g., walk my dog, grocery shopping and etc.) and to visit close family members	15	77	21	8	2	33	21	-29	Male	21	White	Equal or more than $150,000	21	Not at all	Yes	No	NA	No	NA	2	I own	3	No	Some college	Never married	55
Control	60	40	70	30	5	14	20	200	No	Yes	200000	400000	450000	5000	15000	100000	No	NA	No	NA	Yes	Yes	I only go out to meet my basic needs (e.g., walk my dog, grocery shopping and etc.) and to visit close family members	21	60	35	55	55	50	60	10	Male	28	White	$70,000 - $79,000	5	Moderately	Yes	No	NA	No	NA	6	I own	1	No	2 year degree	Never married	28
Health	60	40	60	40	1	30	30	10	Yes	Yes	120000	150000	250000	25000	35000	40000	No	NA	No	NA	Yes	Yes	I only go out to meet my basic needs (e.g., walk my dog, grocery shopping and etc.)	10	100	0	100	100	100	31	-19	Male	40	Other	$60,000 - $69,000	22	Not at all	Yes	No	NA	No	NA	0	I own	5	Yes	4 year degree	Married	40
Income	50	50	50	50	6	30	30	0	No	Yes	350000	1500000	10000000	468	900	1500	No	NA	No	NA	Yes	Yes	I only go out to meet my basic needs (e.g., walk my dog, grocery shopping and etc.) and to visit close family members	25	27	87	10	9	11	11	-39	Male	39	White	$20,000 - $29,000	0	Extremely	Yes	No	NA	No	NA	1	I own	3	Yes	4 year degree	Married	39
Income	50	50	50	50	5	90	90	50	No	No	100000	300000	600000	5000	20000	50000	No	NA	No	NA	Yes	Yes	I only go out to meet my basic needs (e.g., walk my dog, grocery shopping and etc.)	30	8	94	0	0	8	0	-50	Male	31	African American	$40,000 - $49,000	0	Not at all	No	No	NA	Yes	Diabetes,Respiratory diseases	0	I rent	3	No	High school graduate	Never married	65
Combined	65	35	50	50	5	20	14	50	No	No	100000	2000000	5000000	20000	100000	750000	No	NA	No	NA	Yes	Yes	I only go out to meet my basic needs (e.g., walk my dog, grocery shopping and etc.)	21	32	11	11	4	2	9	-41	Male	40	White	$60,000 - $69,000	20	Moderately	Yes	No	NA	No	NA	0	I own	2	No	4 year degree	Married	40
Control	85	15	75	25	5	62	35	20	No	No	175000	295000	390000	14000	25000	38000	No	NA	No	NA	Yes	Yes	I only go out to meet my basic needs (e.g., walk my dog, grocery shopping and etc.)	25	13	5	54	62	71	20	-30	Male	33	African American	$50,000 - $59,000	24	Not at all	Yes	No	NA	No	NA	0	I own	3	No	High school graduate	Never married	65
Income	40	60	75	25	3	45	45	50	No	Yes	600000	2000000	5000000	15000	60000	500000	No	NA	No	NA	Yes	Yes	I only go out to meet my basic needs (e.g., walk my dog, grocery shopping and etc.)	10	0	100	0	0	0	15	-35	Female	33	White	$60,000 - $69,000	20	Not at all	Yes	No	NA	No	NA	0	I own	2	No	Professional degree	Married	37
Combined	100	0	35	65	6	180	365	2500	Yes	No	350000	1500000	25000000	3000	30000	25000	No	NA	No	NA	Yes	Yes	I only go out to meet my basic needs (e.g., walk my dog, grocery shopping and etc.)	21	55	45	60	60	70	5	-45	Male	44	White	Equal or more than $150,000	20	Not at all	Yes	No	NA	No	NA	0	I own	4	Yes	4 year degree	Married	44
Combined	50	50	50	50	1	21	21	100	Yes	Yes	366000	1000000	4000000	14000	40000	100000	No	NA	No	NA	Yes	Yes	I only go out to meet my basic needs (e.g., walk my dog, grocery shopping and etc.)	14	71	32	78	88	91	37	-13	Female	51	White	$100,000 - $109,000	29	Moderately	Yes	No	NA	No	NA	1	I own	4	No	High school graduate	Married	52
Health	75	25	85	15	3	90	90	200	Yes	No	370000	1000000	1500000	7000	17000	29750	No	NA	No	NA	Yes	Yes	I only go out to meet my basic needs (e.g., walk my dog, grocery shopping and etc.)	14	10	96	0	3	60	29	-21	Female	53	White	$40,000 - $49,000	25	Extremely	Yes	No	NA	No	NA	6	I rent	5	Yes	2 year degree	Married	53
Health	50	50	87	80	5	2	3	250	Yes	Yes	357036	1000	3	3	350000	6	Yes	Yes	Yes	Other	Yes	Yes	I only go out to meet my basic needs (e.g., walk my dog, grocery shopping and etc.) and to visit close family members	90	78	78	76	96	70	100	50	Female	26	White	$20,000 - $29,000	30	Moderately	Yes	Yes	Respiratory diseases	Yes	Diabetes	8	I rent	4	Yes	4 year degree	Never married	26
Income	70	30	70	30	4	45	30	30	No	No	2300000	3500000	5000000	5000	10000	150000	No	NA	No	NA	Yes	Yes	I only go out to meet my basic needs (e.g., walk my dog, grocery shopping and etc.)	21	10	100	5	20	20	70	20	Female	33	Asian	$60,000 - $69,000	0	Not at all	Yes	No	NA	Yes	Diabetes	0	I own	2	No	4 year degree	Married	63
Income	10	90	20	80	6	60	60	250	Yes	Yes	400000	15000000	200000000	5000	1000000	5000000	No	NA	No	NA	Yes	Yes	I only go out to meet my basic needs (e.g., walk my dog, grocery shopping and etc.)	30	100	20	70	60	70	80	30	Male	22	White	$50,000 - $59,000	20	Moderately	Yes	No	NA	No	NA	0	I rent	1	No	4 year degree	Never married	22
Control	35	65	75	40	5	120	90	15	No	No	350000	1300000	14700000	130000	275000	400000	No	NA	Yes	Other	Yes	Yes	I only go out to meet my basic needs (e.g., walk my dog, grocery shopping and etc.)	22	0	90	0	0	0	20	-30	Male	43	White	$50,000 - $59,000	20	Extremely	Yes	No	NA	Yes	Cancer	0	I own	2	No	4 year degree	Never married	74
Health	100	0	80	20	4	100	100	150	Yes	No	332000	700000	89000	2410	5000	2200	No	NA	No	NA	Yes	Yes	I only go out to meet my basic needs (e.g., walk my dog, grocery shopping and etc.)	15	0	100	0	0	0	0	-50	Female	39	African American	$20,000 - $29,000	20	Moderately	Yes	No	NA	No	NA	6	I own	2	Yes	2 year degree	Never married	39
Combined	50	50	50	50	1	60	70	50	No	No	354000	550000	1000000	9000	14000	20000	No	NA	No	NA	Yes	Yes	I only go out to meet my basic needs (e.g., walk my dog, grocery shopping and etc.)	21	0	100	0	0	0	0	-50	Female	38	White	$70,000 - $79,000	20	Moderately	Yes	No	NA	No	NA	10	I own	5	Yes	4 year degree	Married	45
Combined	95	5	80	20	6	60	60	100	No	No	340000	850000	1400000	14500	29000	35000	No	NA	No	NA	Yes	Yes	I only go out to meet my basic needs (e.g., walk my dog, grocery shopping and etc.)	20	9	4	0	0	2	5	-45	Male	41	White	$70,000 - $79,000	20	Not at all	Yes	No	NA	No	NA	0	I own	3	Yes	4 year degree	Divorced	41
Income	50	50	50	50	6	30	30	25	Yes	No	350000	250000	10000	3000	1000	1000	No	NA	No	NA	Yes	Yes	I only go out to meet my basic needs (e.g., walk my dog, grocery shopping and etc.)	21	0	50	0	0	0	0	-50	Female	39	White	$20,000 - $29,000	0	Moderately	Yes	No	NA	No	NA	10	I own	7	Yes	Some college	Married	48
Control	50	50	68	58	2	25	365	500	Yes	No	300000	23000	0	8	19	0	No	NA	No	NA	Yes	Yes	I only go out to meet my basic needs (e.g., walk my dog, grocery shopping and etc.)	18	0	100	4	0	1	50	0	Male	18	White	$50,000 - $59,000	26	Extremely	Yes	No	NA	Yes	Cardiovascular diseases,Kidney diseases,Respiratory diseases	3	I own	2	No	High school graduate	Never married	57
Combined	0	100	70	30	1	1000	500	5000	No	No	140000	500000	1000000	12000	44000	120000	No	NA	No	NA	Yes	Yes	I only go out to meet my basic needs (e.g., walk my dog, grocery shopping and etc.)	20	35	62	27	27	38	80	30	Male	40	White	$30,000 - $39,000	20	Not at all	No	No	NA	Yes	Cancer,Cardiovascular diseases,Diabetes	2	I rent	4	Yes	2 year degree,4 year degree	Never married	41
Health	75	25	62	34	2	540	540	5000	No	No	370000	1000000	2300000	1900	5600	20000	No	NA	No	NA	Yes	Yes	I only go out to meet my basic needs (e.g., walk my dog, grocery shopping and etc.)	14	0	63	0	0	0	0	-50	Male	32	White	$40,000 - $49,000	22	Not at all	Yes	No	NA	No	NA	0	I rent	1	No	2 year degree	Never married	32
Control	50	50	82	87	1	7	7	50	No	No	360000	2300	0	500	0	0	No	NA	No	NA	Yes	Yes	I perform my usual daily routines including going to my workplace but practice social distancing or keep a distance from others	15	63	58	58	57	58	60	10	Male	29	White	$120,000 - $129,000	26	Moderately	Yes	No	NA	No	NA	6	I own	3	Yes	4 year degree	Married	59
Control	20	80	55	53	5	18	0	0	No	No	90000	150000	25000	2000	3000	200	No	NA	No	NA	Yes	Yes	I only go out to meet my basic needs (e.g., walk my dog, grocery shopping and etc.)	30	1	82	0	50	50	29	-21	Male	36	White	less than $20,000	30	Moderately	No	No	NA	No	NA	0	I rent	1	No	4 year degree	Never married	36
Control	0	100	20	80	5	365	365	0	No	No	360000	2000000	6000000	2000	6000	50000	No	NA	No	NA	Yes	Yes	I only go out to meet my basic needs (e.g., walk my dog, grocery shopping and etc.)	45	0	86	10	0	0	30	-20	Female	50	White	less than $20,000	0	Extremely	No	Yes	Diabetes	Yes	Cardiovascular diseases,Diabetes	1	I own	1	No	High school graduate	Divorced	50
Health	60	40	60	40	2	7	7	0	No	Yes	40000	65999	95000	8000	11000	45000	No	NA	Yes	Family member	Yes	Yes	I only go out to meet my basic needs (e.g., walk my dog, grocery shopping and etc.) and to visit close family members	10	93	3	99	99	100	20	-30	Male	43	White	$20,000 - $29,000	25	Moderately	No	No	NA	Yes	Diabetes	8	I own	2	No	High school graduate	Divorced	43
Health	50	50	50	50	1	10	5	5	No	No	300000	500000	100000000	1000	1500	2000	No	NA	No	NA	No	No	NA	NA	100	0	100	95	100	95	45	Female	55	Other	less than $20,000	30	Moderately	Yes	No	NA	Yes	Diabetes	5	I own	1	No	4 year degree	Divorced	55
Income	50	50	40	58	2	30	30	50	Yes	Yes	300000	500000	600500	850	1200	1500	No	NA	No	NA	Yes	Yes	I perform my usual daily routines including going to my workplace but practice social distancing or keep a distance from others	14	8	8	6	8	9	28	-22	Female	31	White	$20,000 - $29,000	20	Moderately	No	No	NA	No	NA	9	I rent	2	No	4 year degree	Married	36
Health	75	25	80	20	3	180	365	500	Yes	Yes	350000	750000	1500000	15000	50000	250000	No	NA	No	NA	Yes	Yes	I only go out to meet my basic needs (e.g., walk my dog, grocery shopping and etc.)	21	20	80	0	0	0	0	-50	Male	53	White	Equal or more than $150,000	20	Not at all	Yes	No	NA	No	NA	1	I own	4	No	Professional degree	Married	53
Combined	50	50	60	50	3	300	500	10	No	Yes	15000	25000	20000	800	1000	1500	Yes	No	No	NA	Yes	Yes	I only go out to meet my basic needs (e.g., walk my dog, grocery shopping and etc.)	20	0	35	0	0	0	26	-24	Male	37	White	$50,000 - $59,000	22	Extremely	No	No	NA	No	NA	0	I rent	2	No	4 year degree	Never married	63
Combined	50	50	50	50	6	365	365	5	Yes	Yes	320000	1300000	78787887	115000	500000	5000000	No	NA	No	NA	Yes	Yes	I only go out to meet my basic needs (e.g., walk my dog, grocery shopping and etc.)	70	0	15	0	0	0	0	-50	Male	30	White	less than $20,000	20	Moderately	Yes	No	NA	Yes	Cardiovascular diseases,Diabetes	0	I rent	1	No	Some college	Never married	30
Combined	100	0	65	35	3	200	150	500	No	Yes	350000	1500000	2500000	13000	25000	50000	No	NA	Yes	Family member	Yes	Yes	I avoid social gatherings but perform my usual daily routines including going to my workplace	24	0	31	0	0	13	4	-46	Female	27	White	$100,000 - $109,000	25	Not at all	Yes	No	NA	Yes	Cardiovascular diseases,Respiratory diseases	0	I rent	3	No	4 year degree	Never married	59
Health	50	50	50	50	6	20	20	500	No	No	250000	300000	400000	12000	15000	20000	No	NA	No	NA	No	No	NA	NA	93	50	77	61	61	99	49	Male	28	White	$70,000 - $79,000	25	Moderately	No	No	NA	No	NA	8	I own	5	No	Doctorate	Never married	55
Income	50	50	69	55	5	30	20	1000	Yes	Yes	1	3000	2	1	2	1	Yes	Yes	Yes	Family member,Friend	Yes	Yes	I avoid social gatherings but perform my usual daily routines including going to my workplace	50	55	65	74	32	58	61	11	Female	23	White	$50,000 - $59,000	5	Moderately	Yes	Yes	Hepatitis B,Diabetes	Yes	Cardiovascular diseases,Diabetes	4	I rent	6	Yes	4 year degree	Married	23
Control	40	60	77	63	5	20	10	500	Yes	Yes	170000	300000	700000	50000	7000	25000	No	NA	No	NA	No	Yes	I only go out to meet my basic needs (e.g., walk my dog, grocery shopping and etc.)	21	65	31	75	76	73	77	27	Female	32	White	$60,000 - $69,000	23	Moderately	No	No	NA	No	NA	7	I rent	4	Yes	Professional degree	Married	45
Control	70	30	41	41	3	60	90	200	No	No	330891	10008	500480	4100	8500	10000	No	NA	Yes	Coworker	Yes	Yes	I only go out to meet my basic needs (e.g., walk my dog, grocery shopping and etc.)	30	57	66	24	34	32	41	-9	Female	39	White	less than $20,000	26	Extremely	Yes	No	NA	Yes	Diabetes,Kidney diseases	10	I own	4	Yes	4 year degree	Married	45
Control	50	50	80	59	6	45	45	21	Yes	Yes	85	52	12	21	12	25	Yes	Yes	Yes	Friend	Yes	Yes	I only go out to meet my basic needs (e.g., walk my dog, grocery shopping and etc.) and to visit close family members	5	72	79	34	70	81	67	17	Male	24	White	$20,000 - $29,000	23	Moderately	Yes	Yes	Kidney diseases	Yes	Diabetes	7	I rent	5	Yes	4 year degree	Separated	18
Combined	25	75	55	50	3	45	45	25	No	Yes	380000	600000	1250000	1600	3000	30000	No	NA	No	NA	Yes	Yes	I only go out to meet my basic needs (e.g., walk my dog, grocery shopping and etc.)	24	65	41	53	19	68	66	16	Female	22	White	$60,000 - $69,000	0	Moderately	Yes	No	NA	Yes	Cancer,Diabetes	6	I own	5	Yes	2 year degree	Married	26
Income	50	50	57	42	5	365	365	200	No	Yes	40000	1500000	3000000	5000	3500	45000	No	NA	No	NA	Yes	Yes	I only go out to meet my basic needs (e.g., walk my dog, grocery shopping and etc.)	14	0	56	0	46	41	1	-49	Female	27	White	less than $20,000	30	Extremely	Yes	Yes	Respiratory diseases	Yes	Cancer,Cardiovascular diseases,Respiratory diseases	0	I rent	5	No	Some college	Separated	40
Combined	50	50	60	40	3	30	30	100	Yes	No	310000	500000	600000	1500	1800	2000	No	NA	Yes	Friend	Yes	Yes	I only go out to meet my basic needs (e.g., walk my dog, grocery shopping and etc.)	16	0	100	0	20	38	0	-50	Male	40	White	$70,000 - $79,000	20	Moderately	Yes	No	NA	No	NA	2	I own	3	Yes	4 year degree	Married	40
Control	50	50	55	45	5	45	60	1000	Yes	Yes	380000	850000	1000000	35000	42000	60000	No	NA	No	NA	Yes	Yes	I only go out to meet my basic needs (e.g., walk my dog, grocery shopping and etc.) and to visit close family members	25	0	100	0	0	0	19	-31	Female	49	Asian	$70,000 - $79,000	22	Moderately	Yes	No	NA	Yes	Cardiovascular diseases	1	I own	1	No	4 year degree	Never married	49
Combined	100	0	75	25	5	90	120	1000	No	No	200000	3000000	25000000	65000	275000	2000000	No	NA	No	NA	Yes	Yes	I perform my usual daily routines including going to my workplace but practice social distancing or keep a distance from others	35	0	79	0	0	5	0	-50	Male	37	White	$60,000 - $69,000	20	Not at all	Yes	No	NA	No	NA	0	I rent	2	No	4 year degree	Never married	37
Income	50	50	71	29	5	365	365	50	No	Yes	365000	1500000	7500000	1950	35000	750000	No	NA	No	NA	Yes	Yes	I only go out to meet my basic needs (e.g., walk my dog, grocery shopping and etc.)	21	30	34	0	0	0	17	-33	Female	52	White	$100,000 - $109,000	22	Not at all	Yes	No	NA	Yes	Kidney diseases,Respiratory diseases	8	I own	2	No	Professional degree	Married	55
Control	50	50	25	75	6	365	0	0	No	No	350000	2000000	1250000	12000	20000	30000	No	NA	No	NA	Yes	Yes	I only go out to meet my basic needs (e.g., walk my dog, grocery shopping and etc.)	30	0	58	0	0	0	30	-20	Male	20	White	$20,000 - $29,000	0	Moderately	Yes	No	NA	Yes	Cancer,Respiratory diseases	0	I own	3	No	Some college	Never married	46
Combined	70	30	50	50	2	150	200	500	No	No	320000	410000	600000	300	425	900	No	NA	No	NA	Yes	Yes	I only go out to meet my basic needs (e.g., walk my dog, grocery shopping and etc.)	21	0	100	0	5	50	0	-50	Male	26	White	Equal or more than $150,000	30	Not at all	Yes	No	NA	No	NA	0	I own	3	No	4 year degree	Never married	70
Control	100	0	50	50	2	365	365	1000	Yes	Yes	300000	750000	5000000	10000	75000	150000	No	NA	No	NA	Yes	Yes	I only go out to meet my basic needs (e.g., walk my dog, grocery shopping and etc.)	21	100	0	100	100	100	0	-50	Male	35	White	$70,000 - $79,000	25	Not at all	Yes	No	NA	No	NA	0	I own	1	No	4 year degree	Never married	35
Control	60	40	80	40	2	60	90	50	Yes	Yes	250000	300000	1000000	30000	35000	70000	Yes	No	Yes	Family member	Yes	Yes	I only go out to meet my basic needs (e.g., walk my dog, grocery shopping and etc.)	21	15	90	0	5	35	40	-10	Male	42	White	$70,000 - $79,000	20	Moderately	Yes	No	NA	No	NA	3	I own	5	Yes	Some college	Married	42
Control	60	40	100	50	3	14	28	500	Yes	Yes	350000	450000	0	13000	25000	0	No	NA	No	NA	Yes	Yes	I only go out to meet my basic needs (e.g., walk my dog, grocery shopping and etc.)	20	59	97	57	82	77	0	-50	Male	28	White	$50,000 - $59,000	26	Extremely	Yes	No	NA	No	NA	6	I rent	3	No	4 year degree	Never married	57
Health	90	10	70	30	5	280	365	1500	No	No	275000	1250000	10000000	6000	30000	200000	No	NA	Yes	Coworker,Other	Yes	Yes	I only go out to meet my basic needs (e.g., walk my dog, grocery shopping and etc.)	21	0	90	0	0	0	10	-40	Male	35	White	less than $20,000	0	Not at all	Yes	Yes	Respiratory diseases	No	NA	0	I rent	1	No	4 year degree	Never married	35
Health	50	50	70	60	5	120	120	1000	Yes	Yes	375000	2000000	3000000	7200	50000	75000	No	NA	No	NA	Yes	Yes	I only go out to meet my basic needs (e.g., walk my dog, grocery shopping and etc.)	14	8	89	0	0	0	34	-16	Female	47	White	$20,000 - $29,000	30	Moderately	No	No	NA	Yes	Cardiovascular diseases,Diabetes	0	I rent	1	No	2 year degree	Never married	47
Control	90	10	66	30	1	54	54	5000	No	No	6000	8000	120000	6000	13000	45000	No	NA	No	NA	Yes	Yes	I only go out to meet my basic needs (e.g., walk my dog, grocery shopping and etc.)	32	1	73	0	0	0	24	-26	Male	27	White	$50,000 - $59,000	30	Extremely	No	No	NA	No	NA	0	I own	3	No	4 year degree	Never married	45
Health	40	60	73	27	4	500	300	0	Yes	Yes	360000	600000	912000	15718	30000	45000	No	NA	No	NA	Yes	No	NA	NA	14	80	5	19	50	29	-21	Female	46	White	$20,000 - $29,000	25	Moderately	No	No	NA	Yes	Diabetes	0	I rent	1	No	Some college	Divorced	46
Combined	35	65	67	75	5	21	20	70	Yes	Yes	336500	60000	605000	54000	32000	300000	Yes	No	Yes	Family member,Friend,Neighbor	Yes	Yes	I only go out to meet my basic needs (e.g., walk my dog, grocery shopping and etc.) and to visit close family members	21	68	67	79	58	61	75	25	Female	28	White	$50,000 - $59,000	20	Moderately	Yes	Yes	Cancer,Cardiovascular diseases,Respiratory diseases	Yes	Cardiovascular diseases,Hepatitis B	6	I own	4	Yes	Professional degree	Married	52
Combined	50	50	70	30	3	365	365	0	No	No	200000	500000	10000000	40000	100000	600000	No	NA	No	NA	Yes	Yes	I only go out to meet my basic needs (e.g., walk my dog, grocery shopping and etc.)	31	0	0	0	0	0	0	-50	Male	22	American Indian	less than $20,000	0	Moderately	No	No	NA	No	NA	0	I own	6	No	High school graduate	Never married	60
Combined	0	100	65	35	6	180	180	1000	No	No	11000	100000	10000000	4000	40000	500000	No	NA	No	NA	Yes	Yes	I only go out to meet my basic needs (e.g., walk my dog, grocery shopping and etc.)	21	17	57	0	0	0	3	-47	Male	26	White	less than $20,000	20	Not at all	Yes	No	NA	Yes	Cancer	0	I rent	3	No	4 year degree	Never married	61
Control	80	20	65	37	5	90	120	200	No	No	363000	620000	985000	7200	11000	16000	No	NA	No	NA	Yes	Yes	I only go out to meet my basic needs (e.g., walk my dog, grocery shopping and etc.)	40	8	2	63	70	65	20	-30	Male	35	African American	$20,000 - $29,000	22	Moderately	No	No	NA	No	NA	0	I rent	1	No	4 year degree	Never married	35
Income	75	25	65	45	3	30	0	0	No	No	330000	1000000	2000000	7000	10000	50000	No	NA	No	NA	Yes	Yes	I only go out to meet my basic needs (e.g., walk my dog, grocery shopping and etc.)	18	80	0	100	100	50	50	0	Female	65	White	$20,000 - $29,000	0	Not at all	Yes	No	NA	Yes	Cancer,Diabetes	10	I rent	1	No	Some college	Divorced	65
Income	70	30	62	38	2	45	60	50	No	No	320000	1000000	2000000	100000	350000	550000	No	NA	No	NA	Yes	Yes	I only go out to meet my basic needs (e.g., walk my dog, grocery shopping and etc.)	30	13	70	23	22	18	38	-12	Female	34	White	less than $20,000	24	Not at all	Yes	No	NA	No	NA	6	I rent	2	No	2 year degree	Never married	62
Combined	40	60	55	48	2	180	60	20	Yes	No	330000	700000	1000000	1000	4000	8000	No	NA	Yes	Other	Yes	Yes	I only go out to meet my basic needs (e.g., walk my dog, grocery shopping and etc.)	30	93	3	92	83	74	54	4	Female	30	White	$60,000 - $69,000	30	Not at all	Yes	No	NA	No	NA	8	I rent	3	Yes	4 year degree	Married	34
Control	50	50	50	50	3	14	14	0	No	No	10000	15000	50000	200	1000	3000	No	NA	No	NA	Yes	Yes	I only go out to meet my basic needs (e.g., walk my dog, grocery shopping and etc.)	10	50	0	0	50	50	50	0	Female	52	African American	$40,000 - $49,000	22	Moderately	Yes	No	NA	No	NA	10	I rent	1	No	4 year degree	Divorced	52
Combined	45	55	73	91	1	14	14	2	No	No	300000	400000	400000	100000	2000000	400000	No	NA	No	NA	Yes	Yes	I only go out to meet my basic needs (e.g., walk my dog, grocery shopping and etc.)	14	38	84	44	62	72	24	-26	Male	45	White	$100,000 - $109,000	29	Moderately	Yes	No	NA	No	NA	6	I rent	4	Yes	Professional degree	Married	20
Health	50	50	50	50	5	30	30	20	Yes	No	350000	700000	750000	2000	15000	20000	No	NA	No	NA	Yes	Yes	I only go out to meet my basic needs (e.g., walk my dog, grocery shopping and etc.) and to visit close family members	14	5	2	50	80	25	0	-50	Male	28	White	$30,000 - $39,000	23	Not at all	Yes	No	NA	No	NA	1	I rent	1	No	Some college	Divorced	28
Combined	10	90	57	50	2	30	39	20	No	No	150000	400000	1000000	150000	300000	1000000	No	NA	No	NA	No	No	NA	NA	85	50	50	69	65	69	19	Male	33	White	$60,000 - $69,000	4	Moderately	Yes	No	NA	No	NA	5	I rent	1	Yes	4 year degree	Never married	33
Health	50	50	50	50	1	30	30	25	No	No	300000	500000	1000000	15000	80000	200000	No	NA	No	NA	Yes	Yes	I only go out to meet my basic needs (e.g., walk my dog, grocery shopping and etc.)	21	50	50	30	30	30	15	-35	Male	25	White	$50,000 - $59,000	20	Not at all	Yes	No	NA	No	NA	0	I own	3	Yes	High school graduate	Married	25
Control	70	30	50	45	4	15	31	100	No	No	305000	950000	1450000	1050	3100	8500	No	NA	No	NA	Yes	Yes	I only go out to meet my basic needs (e.g., walk my dog, grocery shopping and etc.) and to visit close family members	21	52	10	45	30	40	20	-30	Male	27	White	$40,000 - $49,000	21	Not at all	Yes	No	NA	Yes	Diabetes	9	I rent	3	Yes	4 year degree	Married	27
Income	50	50	50	50	4	360	360	200	Yes	Yes	338000	800000	1500000	8000	15000	50000	No	NA	No	NA	Yes	Yes	I only go out to meet my basic needs (e.g., walk my dog, grocery shopping and etc.)	30	20	58	5	0	0	14	-36	Female	29	White	$30,000 - $39,000	5	Not at all	Yes	No	NA	Yes	Cardiovascular diseases	0	I rent	4	Yes	2 year degree	Never married	68
Health	30	70	60	40	4	365	150	1000	Yes	No	300000	500000	2000000	12000	30000	150000	No	NA	No	NA	Yes	Yes	I only go out to meet my basic needs (e.g., walk my dog, grocery shopping and etc.)	25	0	85	0	0	0	10	-40	Female	36	White	$60,000 - $69,000	22	Not at all	Yes	No	NA	Yes	Diabetes,Respiratory diseases	0	I own	2	No	Professional degree	Married	40
Health	50	50	50	50	3	30	30	100	No	Yes	240000	500000	1500000	200	1000	15000	No	NA	No	NA	Yes	Yes	I only go out to meet my basic needs (e.g., walk my dog, grocery shopping and etc.)	15	36	87	0	35	3	35	-15	Male	34	African American	$30,000 - $39,000	23	Extremely	Yes	No	NA	Yes	Diabetes	0	I rent	2	No	Some college	Never married	34
Health	50	50	50	50	2	365	365	0	No	No	200000	500000	1000000	200000	20000	30000	No	NA	No	NA	Yes	Yes	I avoid social gatherings but perform my usual daily routines including going to my workplace	25	0	100	0	0	0	18	-32	Female	37	White	$20,000 - $29,000	30	Not at all	No	No	NA	No	NA	8	I own	2	No	High school graduate	Married	37
Combined	100	0	35	65	1	365	365	0	No	No	1500000	8000000	20000000	250000	1500000	3000000	No	NA	Yes	Coworker	Yes	Yes	I only go out to meet my basic needs (e.g., walk my dog, grocery shopping and etc.)	30	0	5	0	0	0	0	-50	Female	23	White	less than $20,000	30	Moderately	Yes	No	NA	No	NA	0	I rent	1	No	4 year degree	Divorced	23
Health	50	50	50	50	5	60	60	500	No	No	350000	550000	800000	8000	11000	15000	No	NA	No	NA	Yes	Yes	I only go out to meet my basic needs (e.g., walk my dog, grocery shopping and etc.)	30	100	0	73	75	78	50	0	Male	40	White	$70,000 - $79,000	20	Not at all	Yes	No	NA	No	NA	9	I own	5	Yes	4 year degree	Married	40
Combined	40	60	60	75	5	15	15	500	Yes	Yes	110000	200000	40000	15000	25000	45000	No	NA	No	NA	Yes	Yes	I only go out to meet my basic needs (e.g., walk my dog, grocery shopping and etc.)	20	10	100	80	65	70	65	15	Male	32	White	$40,000 - $49,000	22	Moderately	Yes	No	NA	Yes	Diabetes	0	I own	6	Yes	4 year degree	Married	52
Income	60	40	50	50	3	30	365	20	No	Yes	35000	56000	88000	900	1200	1000	No	NA	No	NA	Yes	Yes	I only go out to meet my basic needs (e.g., walk my dog, grocery shopping and etc.)	40	0	87	0	0	0	36	-14	Female	45	White	$20,000 - $29,000	0	Not at all	Yes	No	NA	Yes	Cancer	0	I rent	1	No	Some college	Never married	45
Health	10	90	60	40	3	90	120	300	No	No	300000	2000000	30000000	7000	20000	100000	No	NA	No	NA	Yes	Yes	I only go out to meet my basic needs (e.g., walk my dog, grocery shopping and etc.)	25	8	80	0	7	13	30	-20	Male	25	White	less than $20,000	20	Not at all	Yes	No	NA	No	NA	0	I rent	1	No	2 year degree	Never married	25
Income	60	40	60	40	4	45	21	400	No	No	352249	70	5	12026	12026	0	Yes	No	No	NA	Yes	Yes	I only go out to meet my basic needs (e.g., walk my dog, grocery shopping and etc.)	17	100	63	100	68	78	62	12	Male	27	White	$90,000 - $99,000	20	Moderately	Yes	No	NA	No	NA	9	I rent	3	Yes	4 year degree	Married	27
Income	50	50	71	19	1	90	0	20	No	No	350000	1000000	1250000	2500	7000	9000	No	NA	No	NA	Yes	Yes	I only go out to meet my basic needs (e.g., walk my dog, grocery shopping and etc.)	15	0	17	0	0	0	0	-50	Male	38	White	$100,000 - $109,000	30	Not at all	Yes	No	NA	No	NA	0	I own	2	No	4 year degree	Married	38
Control	33	67	60	40	5	60	90	1000	Yes	Yes	250000	400000	1000000	35000	50000	200000	No	NA	Yes	Family member	Yes	Yes	I only go out to meet my basic needs (e.g., walk my dog, grocery shopping and etc.)	7	3	68	0	3	6	33	-17	Male	48	White	Equal or more than $150,000	20	Not at all	Yes	No	NA	No	NA	0	I own	4	No	Some college	Married	48
Income	35	65	44	55	2	30	60	0	No	Yes	335000	900000	3000000	7500	27000	100000	No	NA	No	NA	Yes	Yes	I perform my usual daily routines including going to my workplace but practice social distancing or keep a distance from others	21	86	10	75	75	75	35	-15	Female	43	White	$50,000 - $59,000	20	Moderately	Yes	No	NA	Yes	Respiratory diseases	0	I own	4	Yes	4 year degree	Married	43
Income	90	10	84	40	1	14	14	10	Yes	Yes	100	10000	200000	5	1000000	2000	No	NA	No	NA	Yes	Yes	I only go out to meet my basic needs (e.g., walk my dog, grocery shopping and etc.) and to visit close family members	21	60	75	91	64	81	19	-31	Female	37	African American	less than $20,000	30	Not at all	Yes	No	NA	No	NA	1	I own	5	Yes	Some college	Never married	41
Control	70	30	80	20	1	100	100	200	No	Yes	330000	650000	1000000	4200	8000	15000	No	NA	No	NA	Yes	Yes	I only go out to meet my basic needs (e.g., walk my dog, grocery shopping and etc.)	26	20	20	10	10	5	50	0	Female	31	Asian	$40,000 - $49,000	12	Moderately	Yes	No	NA	Yes	Cardiovascular diseases,Diabetes,Kidney diseases	8	I own	4	Yes	4 year degree,Professional degree	Married	81
Combined	50	50	50	50	1	60	60	100	Yes	Yes	350000	3000000	10000000	12000	120000	500000	Yes	No	Yes	Coworker	Yes	Yes	I only go out to meet my basic needs (e.g., walk my dog, grocery shopping and etc.)	15	0	93	0	0	0	6	-44	Female	36	White	$80,000 - $89,000	15	Moderately	Yes	No	NA	Yes	Hepatitis B	0	I own	4	Yes	2 year degree	Married	36
Health	100	0	85	15	3	30	30	100	No	No	300000	2000000	3000000	130000	1000000	1500000	No	NA	No	NA	Yes	Yes	I only go out to meet my basic needs (e.g., walk my dog, grocery shopping and etc.)	20	70	60	55	10	13	40	-10	Female	33	White	$50,000 - $59,000	20	Moderately	Yes	No	NA	No	NA	0	I rent	1	No	4 year degree	Never married	33
Income	50	50	50	50	1	14	14	45	No	No	500000	100000	0	5000	2000	0	No	NA	No	NA	Yes	Yes	I only go out to meet my basic needs (e.g., walk my dog, grocery shopping and etc.)	8	0	80	0	0	100	50	0	Female	29	African American	$50,000 - $59,000	20	Moderately	Yes	No	NA	No	NA	0	I own	3	Yes	4 year degree	Married	38
Income	50	50	50	50	4	60	60	50	No	No	330000	750000	1000000	13000	25000	50000	No	NA	No	NA	Yes	Yes	I only go out to meet my basic needs (e.g., walk my dog, grocery shopping and etc.)	20	100	0	100	100	100	80	30	Female	28	White	$50,000 - $59,000	22	Moderately	Yes	No	NA	No	NA	10	I own	1	No	4 year degree	Never married	28
Income	70	30	71	36	4	7	30	20	No	No	10000	1000000	9000000	20000	2000	100000	No	NA	No	NA	Yes	Yes	I only go out to meet my basic needs (e.g., walk my dog, grocery shopping and etc.)	20	0	62	0	0	0	42	-8	Male	23	White	$30,000 - $39,000	20	Not at all	Yes	No	NA	No	NA	0	I rent	1	No	2 year degree	Never married	23
Combined	70	30	64	36	5	75	120	2500	Yes	No	340000	2500000	3500000	500	2000	3000	No	NA	No	NA	Yes	Yes	I only go out to meet my basic needs (e.g., walk my dog, grocery shopping and etc.)	23	0	72	0	0	0	10	-40	Male	33	White	$60,000 - $69,000	24	Not at all	Yes	No	NA	No	NA	0	I own	2	No	4 year degree	Never married	33
Control	100	0	50	50	2	30	30	250	Yes	Yes	300000	550000	1000000	10000	25000	50000	No	NA	No	NA	Yes	Yes	I only go out to meet my basic needs (e.g., walk my dog, grocery shopping and etc.) and to visit close family members	18	65	0	100	100	100	85	35	Female	55	White	Equal or more than $150,000	20	Not at all	Yes	No	NA	Yes	Diabetes	0	I own	2	No	4 year degree	Married	55
Health	60	40	50	50	2	90	90	15	No	No	330000	2000000	5000000	11000	100000	330000	No	NA	No	NA	Yes	Yes	I only go out to meet my basic needs (e.g., walk my dog, grocery shopping and etc.) and to visit close family members	30	4	60	2	31	22	32	-18	Female	30	White	less than $20,000	20	Moderately	No	No	NA	No	NA	0	I rent	1	No	High school graduate	Never married	30
Control	10	90	51	49	2	60	60	50	Yes	Yes	500000	1000000	2000000	7000	21000	50000	No	NA	Yes	Friend	Yes	Yes	I only go out to meet my basic needs (e.g., walk my dog, grocery shopping and etc.) and to visit close family members	30	71	61	81	90	90	35	-15	Female	19	White	$30,000 - $39,000	21	Moderately	No	No	NA	Yes	Respiratory diseases	5	I own	3	No	High school graduate	Never married	65
Health	50	50	50	50	1	7	7	5	Yes	Yes	362000	600000	1000000	7314	12000	40000	No	NA	No	NA	Yes	Yes	I only go out to meet my basic needs (e.g., walk my dog, grocery shopping and etc.)	60	0	100	0	0	0	30	-20	Female	47	White	less than $20,000	28	Moderately	No	No	NA	No	NA	0	I rent	1	No	High school graduate	Never married	47
Control	50	50	70	45	5	600	600	300	Yes	No	120000	540000	2300000	12000	48000	130000	No	NA	Yes	Friend	Yes	Yes	I only go out to meet my basic needs (e.g., walk my dog, grocery shopping and etc.)	26	0	86	0	0	0	9	-41	Female	36	White	$110,000 - $119,000	22	Not at all	Yes	No	NA	Yes	Respiratory diseases	0	I own	2	No	4 year degree	Married	39
Income	50	50	50	50	6	180	150	100	No	No	350000	550000	1200000	13000	25000	75000	No	NA	No	NA	Yes	Yes	I only go out to meet my basic needs (e.g., walk my dog, grocery shopping and etc.)	21	9	25	30	20	35	50	0	Male	65	White	less than $20,000	0	Not at all	Yes	Yes	Cardiovascular diseases	No	NA	0	I rent	1	No	High school graduate	Divorced	65
Combined	45	55	86	68	5	60	14	5000	Yes	Yes	600000	600000	50000	600000	5000	650000	Yes	Yes	Yes	Friend,Neighbor	Yes	Yes	I only go out to meet my basic needs (e.g., walk my dog, grocery shopping and etc.)	14	67	83	93	68	77	78	28	Male	60	White	$30,000 - $39,000	31	Moderately	Yes	Yes	Diabetes,Kidney diseases	Yes	Cardiovascular diseases,Hepatitis B,Diabetes	6	I rent	4	Yes	4 year degree	Married	18
Control	50	50	50	20	5	90	90	100	Yes	No	350000	500000	100	2750	3000	1	No	NA	No	NA	Yes	Yes	I only go out to meet my basic needs (e.g., walk my dog, grocery shopping and etc.)	24	0	81	0	0	0	0	-50	Male	66	White	less than $20,000	30	Not at all	Yes	Yes	Cancer,Respiratory diseases	Yes	Diabetes	3	I rent	1	No	2 year degree	Never married	66
Income	65	35	100	61	1	6	7	500	Yes	Yes	356000	115000	650000	3000	2000	5000	Yes	No	Yes	Family member,Friend,Neighbor,Coworker	Yes	Yes	I perform my usual daily routines including going to my workplace but practice social distancing or keep a distance from others	60	82	78	86	84	71	87	37	Male	32	African American	$40,000 - $49,000	20	Moderately	Yes	Yes	Diabetes	No	NA	10	I own	3	Yes	Professional degree	Married	32
Income	75	25	50	50	2	60	60	50	No	Yes	300000	500000	900000	1500	3000	10000	No	NA	No	NA	Yes	Yes	I only go out to meet my basic needs (e.g., walk my dog, grocery shopping and etc.)	14	0	90	0	0	10	0	-50	Male	38	White	$20,000 - $29,000	20	Moderately	No	No	NA	Yes	Kidney diseases	0	I own	2	No	Some college	Never married	65
Combined	40	60	75	60	1	10	14	1000	No	No	222000	320000	635000	15325	18000	22000	No	NA	No	NA	No	Yes	I perform my usual daily routines including going to my workplace but practice social distancing or keep a distance from others	7	66	91	82	66	76	64	14	Male	26	White	$100,000 - $109,000	26	Not at all	Yes	No	NA	No	NA	6	I rent	3	No	Professional degree	Never married	38
Health	25	75	70	30	6	14	14	200	No	Yes	350000	500000	600000	2000	3500	4000	No	NA	No	NA	Yes	Yes	I only go out to meet my basic needs (e.g., walk my dog, grocery shopping and etc.) and to visit close family members	24	30	5	50	50	50	50	0	Female	34	White	Equal or more than $150,000	20	Not at all	Yes	No	NA	Yes	Cancer	8	I own	4	Yes	2 year degree	Married	34
Income	60	40	50	50	1	30	60	200	Yes	No	350000	600000	900000	2500	5000	7000	No	NA	No	NA	Yes	Yes	I only go out to meet my basic needs (e.g., walk my dog, grocery shopping and etc.)	16	0	75	0	0	5	10	-40	Male	40	White	$90,000 - $99,000	20	Not at all	Yes	No	NA	Yes	Cancer	0	I own	2	No	4 year degree	Married	40
Health	60	40	55	45	5	7	30	75	Yes	Yes	300000	1000000	15000000	4500	10000	1000000	No	NA	No	NA	Yes	Yes	I only go out to meet my basic needs (e.g., walk my dog, grocery shopping and etc.)	14	28	37	9	35	51	30	-20	Female	35	White	$140,000 - $149,000	20	Not at all	Yes	No	NA	Yes	Cardiovascular diseases,Diabetes	3	I own	2	No	4 year degree	Divorced	43
Control	100	0	80	19	3	30	30	100	Yes	Yes	150000	400000	5000	6000	15000	500	No	NA	No	NA	Yes	Yes	I only go out to meet my basic needs (e.g., walk my dog, grocery shopping and etc.)	14	0	15	0	0	25	20	-30	Male	24	White	$70,000 - $79,000	5	Moderately	Yes	No	NA	No	NA	8	I own	3	No	Some college	Never married	52
Combined	50	50	60	40	6	100	100	0	No	No	150000	300000	500000	80000	100000	150000	No	NA	No	NA	Yes	Yes	I only go out to meet my basic needs (e.g., walk my dog, grocery shopping and etc.)	19	0	78	0	3	3	60	10	Female	28	White	less than $20,000	5	Moderately	Yes	No	NA	Yes	Diabetes	0	I rent	1	No	2 year degree	Never married	28
Combined	50	50	50	50	5	200	200	400	Yes	Yes	100000	1000000	10000	10000	20000	3000	No	NA	No	NA	Yes	Yes	I only go out to meet my basic needs (e.g., walk my dog, grocery shopping and etc.)	30	84	12	80	81	83	78	28	Female	24	White	$50,000 - $59,000	24	Not at all	Yes	No	NA	No	NA	9	I own	2	No	2 year degree	Never married	59
Combined	50	50	76	89	2	21	60	1000	Yes	Yes	280000	160000	10	35000	19000	0	Yes	No	No	NA	Yes	Yes	I only go out to meet my basic needs (e.g., walk my dog, grocery shopping and etc.)	30	77	66	61	81	71	77	27	Male	30	African American	$60,000 - $69,000	24	Moderately	Yes	No	NA	No	NA	9	I own	4	Yes	Professional degree	Married	30
Control	80	20	75	25	6	90	90	50	Yes	Yes	361331	750000	1500000	14336	250000	500000	No	NA	No	NA	Yes	Yes	I only go out to meet my basic needs (e.g., walk my dog, grocery shopping and etc.)	21	19	61	0	4	9	40	-10	Female	51	White	$70,000 - $79,000	20	Moderately	Yes	No	NA	Yes	Cardiovascular diseases,Diabetes,Respiratory diseases	1	I own	2	No	4 year degree	Never married	51
Control	20	80	70	30	5	365	365	200	No	No	300000	700000	1500000	1000	2000	5000	No	NA	No	NA	Yes	Yes	I only go out to meet my basic needs (e.g., walk my dog, grocery shopping and etc.)	30	0	90	0	0	0	20	-30	Male	34	African American	$20,000 - $29,000	20	Not at all	No	No	NA	No	NA	0	I rent	2	No	Some college	Never married	80
Control	35	65	40	60	2	200	180	50	No	Yes	250000	750000	1250000	6250	10900	40000	No	NA	Yes	Coworker	Yes	Yes	I only go out to meet my basic needs (e.g., walk my dog, grocery shopping and etc.)	19	62	95	29	22	49	50	0	Male	25	White	less than $20,000	20	Moderately	Yes	No	NA	Yes	Cardiovascular diseases	0	I own	2	No	Some college	Never married	55
Control	75	25	50	50	3	60	60	50	No	No	1300000	1000000	1200000	600	5000	6000	No	NA	No	NA	Yes	Yes	I only go out to meet my basic needs (e.g., walk my dog, grocery shopping and etc.)	21	81	20	87	92	84	11	-39	Male	43	White	$30,000 - $39,000	5	Moderately	Yes	Yes	Kidney diseases	Yes	Respiratory diseases	0	I own	3	No	High school graduate	Married	43
Health	0	100	70	30	3	365	365	100	No	No	300000	800000	15000000	2500	6000	100000	No	NA	No	NA	Yes	Yes	I only go out to meet my basic needs (e.g., walk my dog, grocery shopping and etc.)	25	40	60	20	5	15	15	-35	Male	20	Asian	$90,000 - $99,000	0	Not at all	Yes	No	NA	No	NA	0	I own	3	No	Some college	Never married	57
Control	75	25	60	40	5	30	45	300	Yes	Yes	300000	1200000	12000000	1500	15000	150000	No	NA	No	NA	Yes	Yes	I only go out to meet my basic needs (e.g., walk my dog, grocery shopping and etc.)	15	0	48	0	0	0	59	9	Female	21	White	less than $20,000	28	Moderately	Yes	No	NA	Yes	Cancer,Diabetes	1	I own	4	No	High school graduate,4 year degree	Never married	45
Combined	50	50	58	42	6	60	30	20	No	No	345000	1200000	3100000	1200	3651	7659	No	NA	No	NA	Yes	Yes	I only go out to meet my basic needs (e.g., walk my dog, grocery shopping and etc.)	25	0	85	0	0	0	25	-25	Male	24	White	$30,000 - $39,000	20	Moderately	No	No	NA	Yes	Diabetes	0	I rent	2	No	Some college	Never married	42
Income	50	50	75	25	1	14	5	50	Yes	Yes	125000	200000	350000	1000	2500	8500	No	NA	No	NA	Yes	Yes	I only go out to meet my basic needs (e.g., walk my dog, grocery shopping and etc.)	10	0	100	0	100	0	15	-35	Female	50	White	$50,000 - $59,000	20	Moderately	Yes	No	NA	No	NA	4	I own	4	No	Some college	Divorced	50
Control	50	50	78	91	5	15	45	2500	Yes	Yes	25647	12354	1254	23541	3	2314	No	NA	No	NA	Yes	No	NA	NA	77	87	77	60	87	82	32	Female	28	White	$20,000 - $29,000	2	Moderately	Yes	No	NA	No	NA	8	I own	28	No	4 year degree	Married	28
Income	50	50	79	79	6	7	5	5	Yes	Yes	6	7	5	8	4	10	Yes	Yes	Yes	Family member,Friend,Neighbor,Coworker	Yes	Yes	I only go out to meet my basic needs (e.g., walk my dog, grocery shopping and etc.) and to visit close family members	9	75	89	77	77	83	79	29	Female	64	White	$30,000 - $39,000	10	Extremely	Yes	Yes	Cancer,Cardiovascular diseases,Hepatitis B,Diabetes	Yes	Cardiovascular diseases,Hepatitis B,Diabetes	8	I rent	4	Yes	4 year degree	Married	18
Control	80	20	75	24	3	3	4	2	Yes	Yes	40	30	1000	30	20	20	No	NA	No	NA	No	Yes	I only go out to meet my basic needs (e.g., walk my dog, grocery shopping and etc.) and to visit close family members	3	22	63	29	50	77	32	-18	Female	24	White	$70,000 - $79,000	4	Not at all	No	No	NA	No	NA	4	I rent	1	No	4 year degree	Never married	47
Control	50	50	50	50	1	365	365	200	No	No	200000	500000	1000000	955	2000	5000	No	NA	No	NA	No	Yes	I only go out to meet my basic needs (e.g., walk my dog, grocery shopping and etc.)	30	9	98	0	0	0	0	-50	Male	29	White	$20,000 - $29,000	20	Not at all	No	No	NA	No	NA	0	I rent	3	No	High school graduate	Never married	65
Combined	80	20	85	15	2	60	60	200	Yes	Yes	330000	500000	2700000	6000	500000	243000	No	NA	No	NA	Yes	Yes	I only go out to meet my basic needs (e.g., walk my dog, grocery shopping and etc.)	30	0	100	0	0	0	8	-42	Male	30	White	$80,000 - $89,000	22	Moderately	Yes	No	NA	No	NA	0	I own	1	No	4 year degree	Never married	30
Control	50	50	70	30	2	45	45	20	No	No	358000	375000	400000	8000	8100	8200	No	NA	No	NA	Yes	Yes	I only go out to meet my basic needs (e.g., walk my dog, grocery shopping and etc.)	14	82	1	94	84	59	31	-19	Female	61	White	$40,000 - $49,000	20	Not at all	Yes	No	NA	No	NA	9	I own	2	No	4 year degree	Married	64
Income	0	100	55	45	3	90	90	150	Yes	No	300000	400000	700000	3000	10000	25000	No	NA	No	NA	Yes	Yes	I only go out to meet my basic needs (e.g., walk my dog, grocery shopping and etc.)	35	0	45	0	0	0	45	-5	Male	36	White	$90,000 - $99,000	20	Not at all	Yes	No	NA	Yes	Cardiovascular diseases,Diabetes,Respiratory diseases	0	I own	3	No	Some college	Married	42
Combined	75	25	60	40	3	10	14	35	No	No	360000	1500000	2500000	500	15000	60000	No	NA	No	NA	Yes	Yes	I only go out to meet my basic needs (e.g., walk my dog, grocery shopping and etc.)	14	90	25	70	60	70	30	-20	Male	20	White	$40,000 - $49,000	20	Not at all	Yes	No	NA	No	NA	0	I rent	4	No	High school graduate	Never married	45
Control	60	40	50	50	3	300	300	50	Yes	No	300000	800000	1600000	12000	18000	36000	No	NA	No	NA	Yes	Yes	I only go out to meet my basic needs (e.g., walk my dog, grocery shopping and etc.)	14	0	50	0	10	10	0	-50	Male	34	White	$30,000 - $39,000	20	Moderately	Yes	No	NA	Yes	Cardiovascular diseases,Respiratory diseases	7	I rent	5	No	2 year degree	Never married	64
Control	30	70	40	61	1	60	60	200	Yes	Yes	360000	480000	2000000	2000	2800	7000	No	NA	No	NA	Yes	Yes	I only go out to meet my basic needs (e.g., walk my dog, grocery shopping and etc.)	30	75	3	95	100	100	9	-41	Male	39	White	$60,000 - $69,000	20	Moderately	Yes	No	NA	No	NA	7	I own	4	Yes	2 year degree	Married	39
Combined	80	20	75	25	1	10	20	0	No	No	80000	120000	0	120000	225000	2000	No	NA	No	NA	Yes	Yes	I only go out to meet my basic needs (e.g., walk my dog, grocery shopping and etc.) and to visit close family members	21	19	60	60	60	70	20	-30	Male	63	White	$20,000 - $29,000	20	Not at all	Yes	No	NA	No	NA	2	I own	1	No	4 year degree	Never married	63
Health	60	40	55	45	4	7	90	100	No	No	365000	1000000	1500000	13000	50000	75000	No	NA	No	NA	Yes	Yes	I only go out to meet my basic needs (e.g., walk my dog, grocery shopping and etc.)	20	20	84	0	37	42	40	-10	Female	30	White	$30,000 - $39,000	0	Extremely	No	No	NA	No	NA	1	I rent	2	No	Some college	Never married	30
Combined	0	100	50	50	5	30	30	0	No	No	330891	1000000	5000000	2878	5000	20000	No	NA	No	NA	Yes	Yes	I only go out to meet my basic needs (e.g., walk my dog, grocery shopping and etc.)	14	100	0	0	0	0	0	-50	Male	24	White	$50,000 - $59,000	20	Not at all	Yes	No	NA	No	NA	10	I own	3	Yes	4 year degree	Married	24
Control	65	35	87	38	4	90	180	5	No	No	1200	80000	500000	120000	500	5000	No	NA	No	NA	Yes	Yes	I only go out to meet my basic needs (e.g., walk my dog, grocery shopping and etc.)	30	95	0	95	96	96	1	-49	Male	30	Asian	less than $20,000	30	Not at all	Yes	No	NA	Yes	Diabetes	0	I own	2	No	4 year degree	Never married	44
Health	50	50	50	50	5	365	365	100	No	No	350000	900000	1500000	12000	30000	100000	No	NA	No	NA	Yes	Yes	I only go out to meet my basic needs (e.g., walk my dog, grocery shopping and etc.)	30	0	85	0	0	0	0	-50	Male	38	White	$50,000 - $59,000	30	Moderately	Yes	No	NA	No	NA	8	I own	4	No	Some college	Never married	74
Income	50	50	41	59	5	60	60	150	No	Yes	500000	750000	2000000	7900	10000	32000	No	NA	No	NA	Yes	Yes	I only go out to meet my basic needs (e.g., walk my dog, grocery shopping and etc.)	24	36	69	73	99	71	77	27	Male	41	Asian	$40,000 - $49,000	20	Moderately	Yes	No	NA	No	NA	2	I own	4	Yes	Some college	Married	41
Health	0	100	50	50	5	90	180	0	No	No	120000	560000	10000000	15000	60000	200000	No	NA	No	NA	Yes	Yes	I only go out to meet my basic needs (e.g., walk my dog, grocery shopping and etc.)	30	0	50	0	0	0	50	0	Male	30	White	$50,000 - $59,000	20	Not at all	Yes	No	NA	No	NA	0	I own	3	No	High school graduate	Never married	53
Control	80	20	75	30	4	40	30	120	No	No	9600	32000	108000	7980	16000	48000	No	NA	No	NA	Yes	Yes	I only go out to meet my basic needs (e.g., walk my dog, grocery shopping and etc.)	21	0	88	0	0	0	45	-5	Male	31	White	$30,000 - $39,000	22	Not at all	Yes	No	NA	No	NA	0	I rent	1	No	High school graduate	Never married	31
Income	70	30	50	50	4	7	7	0	No	No	200000	350000	1000000	20000	45000	55000	No	NA	No	NA	Yes	Yes	I perform my usual daily routines including going to my workplace but practice social distancing or keep a distance from others	14	86	0	78	69	74	27	-23	Male	39	White	$50,000 - $59,000	22	Not at all	Yes	No	NA	No	NA	0	I rent	2	No	4 year degree	Never married	39
Health	50	50	58	64	5	100	77	100	No	No	81000	200000	1000000	9000	20000	30000	No	NA	No	NA	Yes	Yes	I only go out to meet my basic needs (e.g., walk my dog, grocery shopping and etc.)	16	17	99	26	9	9	71	21	Male	39	African American	$60,000 - $69,000	5	Moderately	Yes	No	NA	No	NA	9	I rent	3	Yes	4 year degree	Married	39
Income	90	10	80	20	3	90	120	25	Yes	Yes	300000	500000	800000	8000	16000	35000	No	NA	No	NA	Yes	Yes	I only go out to meet my basic needs (e.g., walk my dog, grocery shopping and etc.)	21	0	85	0	0	0	0	-50	Female	52	Other	$90,000 - $99,000	20	Not at all	Yes	No	NA	No	NA	0	I own	4	Yes	Professional degree	Married	52
Combined	60	40	45	45	3	28	45	500	Yes	No	363820	800000	1200000	13837	20000	25000	No	NA	No	NA	Yes	Yes	I only go out to meet my basic needs (e.g., walk my dog, grocery shopping and etc.)	14	73	35	83	76	79	37	-13	Female	45	White	$70,000 - $79,000	25	Moderately	Yes	No	NA	No	NA	9	I rent	4	No	2 year degree	Married	48
Combined	50	50	70	30	3	200	100	200	Yes	Yes	65000	75000	100000	6000	10000	25000	No	NA	No	NA	Yes	Yes	I only go out to meet my basic needs (e.g., walk my dog, grocery shopping and etc.)	20	0	82	0	0	0	0	-50	Female	45	Asian	$60,000 - $69,000	20	Moderately	Yes	Yes	Cancer	Yes	Diabetes,Respiratory diseases	0	I own	2	Yes	Professional degree	Separated	45
Control	100	0	80	30	3	90	90	50	No	No	200000	275000	400000	1700	3000	5200	No	NA	No	NA	Yes	Yes	I only go out to meet my basic needs (e.g., walk my dog, grocery shopping and etc.)	21	0	86	0	0	0	5	-45	Male	36	White	$70,000 - $79,000	20	Not at all	No	No	NA	No	NA	0	I own	1	No	2 year degree	Never married	36
Control	0	100	0	100	1	21	14	5	No	No	350000	70000	0	1101	200	0	No	NA	No	NA	Yes	Yes	I only go out to meet my basic needs (e.g., walk my dog, grocery shopping and etc.)	8	100	0	100	100	100	85	35	Female	56	White	$40,000 - $49,000	21	Moderately	Yes	No	NA	No	NA	7	I own	5	Yes	2 year degree	Married	56
Control	70	30	60	40	4	16	30	1500	No	Yes	330891	131000	500	131239	600	100	No	NA	Yes	Friend	Yes	Yes	I only go out to meet my basic needs (e.g., walk my dog, grocery shopping and etc.)	12	62	85	75	80	75	13	-37	Female	30	White	$80,000 - $89,000	26	Moderately	No	No	NA	No	NA	6	I rent	3	Yes	2 year degree	Married	40
Combined	60	40	70	45	5	90	90	100	No	No	3	500000	1500000	55000	400000	900000	No	NA	No	NA	Yes	Yes	I only go out to meet my basic needs (e.g., walk my dog, grocery shopping and etc.)	19	0	100	0	0	0	0	-50	Male	43	White	$80,000 - $89,000	25	Moderately	Yes	No	NA	No	NA	0	I own	2	No	High school graduate	Married	43
Income	40	60	50	50	5	365	7	500	Yes	Yes	30000	500000	1000000	15000	50000	100000	No	NA	No	NA	Yes	Yes	I only go out to meet my basic needs (e.g., walk my dog, grocery shopping and etc.)	21	25	40	23	12	12	50	0	Female	33	White	$80,000 - $89,000	5	Moderately	No	No	NA	No	NA	2	I rent	2	No	Professional degree	Married	33
Income	50	50	60	40	3	365	365	500	Yes	No	200000	1000000	1500000	240	1000	5000	No	NA	No	NA	Yes	Yes	I only go out to meet my basic needs (e.g., walk my dog, grocery shopping and etc.)	21	0	100	0	0	0	10	-40	Female	39	White	$60,000 - $69,000	0	Not at all	Yes	No	NA	No	NA	8	I own	3	No	Some college	Married	41
Combined	0	100	74	55	3	12	5	20	No	No	350000	400000	650000	1200	1900	2700	Yes	No	No	NA	Yes	Yes	I only go out to meet my basic needs (e.g., walk my dog, grocery shopping and etc.) and to visit close family members	7	71	28	67	69	51	75	25	Male	27	African American	$20,000 - $29,000	22	Extremely	No	No	NA	No	NA	8	I rent	2	No	2 year degree	Never married	27
Health	30	70	100	63	6	12	15	200	No	Yes	14000	28000	40000	13000	26000	40000	No	NA	No	NA	No	Yes	I avoid social gatherings but perform my usual daily routines including going to my workplace	5	69	51	42	54	49	50	0	Male	25	White	$60,000 - $69,000	13	Extremely	No	No	NA	No	NA	1	I rent	3	No	4 year degree	Never married	54
Health	50	50	55	45	4	180	180	100	No	No	300000	5000000	15000000	4045	65000	250000	No	NA	No	NA	Yes	Yes	I only go out to meet my basic needs (e.g., walk my dog, grocery shopping and etc.)	25	16	88	12	25	35	11	-39	Male	24	African American	Equal or more than $150,000	22	Not at all	Yes	No	NA	No	NA	10	I rent	6	Yes	Some college	Never married	56
Health	60	40	70	30	6	60	60	0	No	No	1000000	2000000	15000000	50000	500000	1000000	No	NA	No	NA	Yes	Yes	I only go out to meet my basic needs (e.g., walk my dog, grocery shopping and etc.)	30	20	10	35	65	0	30	-20	Male	30	White	$30,000 - $39,000	21	Extremely	No	No	NA	No	NA	0	I rent	3	No	Some college	Never married	50
Control	50	50	73	40	4	60	60	50	No	No	300000	600000	10000000	12000	25000	150000	No	NA	No	NA	Yes	Yes	I only go out to meet my basic needs (e.g., walk my dog, grocery shopping and etc.)	30	17	92	0	2	9	26	-24	Female	36	White	$80,000 - $89,000	22	Not at all	Yes	No	NA	No	NA	0	I own	2	No	4 year degree	Never married	37
Combined	100	0	75	25	3	75	90	200	Yes	Yes	180000	4000000	25000000	13000	120000	850000	No	NA	No	NA	Yes	Yes	I only go out to meet my basic needs (e.g., walk my dog, grocery shopping and etc.)	20	0	57	0	0	0	0	-50	Male	33	White	$20,000 - $29,000	25	Moderately	No	Yes	Respiratory diseases	Yes	Diabetes,Respiratory diseases	0	I own	4	No	Some college	Married	65
Health	100	0	71	33	3	90	150	2000	Yes	No	300000	1000000	31000000	4000	16000	120000	No	NA	Yes	Family member	Yes	Yes	I only go out to meet my basic needs (e.g., walk my dog, grocery shopping and etc.)	18	0	82	0	0	0	1	-49	Female	32	White	$60,000 - $69,000	22	Not at all	Yes	No	NA	Yes	Cardiovascular diseases,Kidney diseases,Respiratory diseases	0	I own	3	No	4 year degree	Never married	70
Combined	50	50	68	31	2	60	90	0	No	No	120000	400000	750000	5000	20000	40000	No	NA	No	NA	Yes	Yes	I perform my usual daily routines including going to my workplace but practice social distancing or keep a distance from others	30	0	50	0	0	0	42	-8	Female	23	White	$140,000 - $149,000	12	Not at all	Yes	No	NA	No	NA	2	I own	3	No	4 year degree	Never married	51
Income	20	80	60	40	5	30	10	0	No	No	100000	300000	600000	15000	30000	65000	No	NA	No	NA	Yes	Yes	I only go out to meet my basic needs (e.g., walk my dog, grocery shopping and etc.)	21	81	19	72	70	70	46	-4	Male	28	White	$40,000 - $49,000	20	Moderately	Yes	No	NA	Yes	Diabetes	2	I own	2	No	2 year degree	Never married	63
Health	80	20	95	5	3	30	30	10	No	Yes	340000	800000	150000000	900	2000	700000	No	NA	No	NA	Yes	Yes	I only go out to meet my basic needs (e.g., walk my dog, grocery shopping and etc.)	30	0	80	0	0	0	15	-35	Male	30	White	$80,000 - $89,000	20	Not at all	Yes	No	NA	Yes	Cancer,Cardiovascular diseases	0	I rent	2	No	4 year degree	Married	30
Health	100	0	80	19	5	90	90	100	Yes	Yes	330000	700000	1000000	12000	30000	50000	No	NA	No	NA	Yes	Yes	I only go out to meet my basic needs (e.g., walk my dog, grocery shopping and etc.)	25	95	10	75	70	80	20	-30	Female	37	White	$90,000 - $99,000	20	Moderately	Yes	Yes	Respiratory diseases	No	NA	3	I own	6	Yes	High school graduate	Married	43
Income	30	70	64	36	5	30	30	250	Yes	Yes	375000	550000	1500000	2200	3500	7500	No	NA	No	NA	Yes	Yes	I only go out to meet my basic needs (e.g., walk my dog, grocery shopping and etc.) and to visit close family members	18	76	39	84	73	78	85	35	Female	53	White	$140,000 - $149,000	28	Not at all	Yes	No	NA	No	NA	7	I own	3	No	Professional degree	Married	55
Health	75	25	75	25	4	120	300	100	Yes	Yes	250000	350000	1000000	7000	12000	5000	No	NA	Yes	Other	Yes	Yes	I only go out to meet my basic needs (e.g., walk my dog, grocery shopping and etc.)	60	0	81	0	0	0	6	-44	Female	53	White	$30,000 - $39,000	29	Moderately	Yes	No	NA	Yes	Cardiovascular diseases,Respiratory diseases	0	I own	2	No	4 year degree	Never married	83
Income	50	50	60	40	2	250	300	200	Yes	No	350000	890000	150000	4000	6000	400	No	NA	No	NA	Yes	Yes	I only go out to meet my basic needs (e.g., walk my dog, grocery shopping and etc.)	20	5	21	6	0	10	28	-22	Male	31	White	$30,000 - $39,000	5	Moderately	No	No	NA	Yes	Respiratory diseases	0	I rent	2	No	High school graduate	Never married	55
Income	50	50	52	48	5	0	0	0	No	No	40000	100000	250000	2000	4000	10000	No	NA	No	NA	No	No	NA	NA	1	0	75	100	89	55	5	Male	33	White	less than $20,000	20	Not at all	No	No	NA	No	NA	0	I rent	1	No	High school graduate	Never married	33
Combined	50	50	30	20	3	365	365	50	No	No	250000	450000	1500000	5000	9000	20000	No	NA	No	NA	Yes	Yes	I only go out to meet my basic needs (e.g., walk my dog, grocery shopping and etc.)	20	80	80	85	65	65	65	15	Male	32	White	less than $20,000	22	Not at all	No	No	NA	No	NA	0	I own	4	No	High school graduate	Never married	75
Combined	50	50	59	59	3	0	0	0	No	No	0	0	300000000	20000000	1500000	200000000	No	NA	No	NA	Yes	No	NA	NA	62	63	62	61	63	70	20	Male	33	Other	$140,000 - $149,000	24	Not at all	Yes	No	NA	No	NA	0	I rent	5	Yes	2 year degree	Married	33
Control	50	50	51	50	6	30	30	500	No	No	350000	600000	1500000	2000	5000	15000	No	NA	No	NA	Yes	Yes	I only go out to meet my basic needs (e.g., walk my dog, grocery shopping and etc.)	25	89	11	87	90	91	86	36	Male	26	White	$20,000 - $29,000	20	Moderately	Yes	No	NA	No	NA	0	I own	3	No	Some college	Never married	62
Control	40	60	70	30	2	365	120	100	No	No	72000	275000	895000	1050	4250	15000	No	NA	No	NA	Yes	Yes	I only go out to meet my basic needs (e.g., walk my dog, grocery shopping and etc.)	40	81	10	100	100	100	35	-15	Male	33	White	$50,000 - $59,000	28	Not at all	Yes	No	NA	No	NA	1	I rent	3	No	4 year degree	Never married	55
Health	71	29	62	57	1	90	365	90	Yes	Yes	360000	5000000	1000000	2000	400	4000	No	NA	No	NA	Yes	Yes	I only go out to meet my basic needs (e.g., walk my dog, grocery shopping and etc.) and to visit close family members	30	55	56	54	54	55	63	13	Male	28	Other	$90,000 - $99,000	20	Moderately	No	No	NA	No	NA	10	I rent	2	No	Some college	Never married	65
Health	75	25	65	35	4	60	90	500	Yes	Yes	300000	3000000	5000000	10000	50000	100000	No	NA	No	NA	Yes	Yes	I only go out to meet my basic needs (e.g., walk my dog, grocery shopping and etc.)	21	0	72	0	0	0	15	-35	Female	26	White	$30,000 - $39,000	20	Moderately	Yes	No	NA	Yes	Diabetes	0	I rent	1	No	4 year degree	Never married	26
Control	50	50	50	50	3	60	60	20	No	No	100000	200000	500000	20000	50000	80000	No	NA	No	NA	Yes	Yes	I only go out to meet my basic needs (e.g., walk my dog, grocery shopping and etc.)	14	0	91	0	0	0	30	-20	Male	31	White	less than $20,000	20	Moderately	Yes	No	NA	No	NA	0	I rent	4	No	4 year degree	Never married	50
Health	20	80	61	40	1	30	30	50	No	No	360000	600000	1000000	115000	200000	300000	No	NA	No	NA	Yes	Yes	I only go out to meet my basic needs (e.g., walk my dog, grocery shopping and etc.)	15	100	0	100	95	95	40	-10	Male	31	White	$60,000 - $69,000	20	Not at all	Yes	No	NA	No	NA	6	I own	4	No	High school graduate	Never married	68
Control	50	50	50	50	2	30	30	50	No	No	300000	600000	5000000	3000	6000	30000	No	NA	No	NA	Yes	Yes	I avoid social gatherings but perform my usual daily routines including going to my workplace	30	0	24	0	0	0	20	-30	Male	32	Other	$40,000 - $49,000	27	Moderately	No	No	NA	No	NA	0	I own	1	No	Some college	Never married	32
Control	100	0	70	30	3	90	120	500	No	No	300000	600000	2000000	7000	15000	150000	No	NA	No	NA	Yes	Yes	I perform my usual daily routines including going to my workplace but practice social distancing or keep a distance from others	14	2	80	0	0	7	35	-15	Male	35	White	$30,000 - $39,000	20	Not at all	Yes	No	NA	No	NA	0	I rent	1	No	Some college	Never married	35
Income	10	90	90	80	5	180	180	100	Yes	Yes	400000	2500000	5000000	5000	20000	40000	No	NA	No	NA	Yes	Yes	I only go out to meet my basic needs (e.g., walk my dog, grocery shopping and etc.)	60	0	69	0	6	0	30	-20	Female	41	White	$40,000 - $49,000	20	Not at all	Yes	No	NA	No	NA	1	I rent	5	Yes	4 year degree	Married	41
Income	75	25	65	55	3	60	30	45	Yes	Yes	350000	275000	500000	13000	16000	20000	No	NA	Yes	Coworker	Yes	Yes	I only go out to meet my basic needs (e.g., walk my dog, grocery shopping and etc.)	21	70	14	80	70	85	30	-20	Male	33	White	$40,000 - $49,000	27	Not at all	No	No	NA	No	NA	10	I rent	4	Yes	4 year degree	Married	61
Health	65	35	60	40	5	30	30	100	Yes	No	350000	1500000	3000000	15000	40000	100000	No	NA	Yes	Family member	Yes	Yes	I only go out to meet my basic needs (e.g., walk my dog, grocery shopping and etc.)	15	2	90	0	0	0	10	-40	Male	38	White	$30,000 - $39,000	20	Moderately	Yes	No	NA	Yes	Respiratory diseases	0	I rent	2	No	Some college	Married	38
Control	60	40	65	35	3	90	90	100	Yes	Yes	330900	1200000	2500000	15900	40000	100000	No	NA	No	NA	Yes	Yes	I avoid social gatherings but perform my usual daily routines including going to my workplace	45	32	78	0	4	4	34	-16	Male	33	Asian	$70,000 - $79,000	20	Not at all	Yes	No	NA	No	NA	1	I own	4	No	4 year degree	Never married	72
Combined	10	90	50	50	3	120	90	50	No	Yes	50000	125000	500000	1700	3000	4000	No	NA	No	NA	Yes	Yes	I only go out to meet my basic needs (e.g., walk my dog, grocery shopping and etc.)	14	80	66	85	72	85	11	-39	Female	40	White	$140,000 - $149,000	28	Not at all	Yes	No	NA	No	NA	0	I rent	5	No	Professional degree	Married	42
Combined	50	50	40	60	5	50	50	50	Yes	No	360000	1300000	30000000	864	4000	125000	No	NA	No	NA	Yes	Yes	I only go out to meet my basic needs (e.g., walk my dog, grocery shopping and etc.)	20	28	79	7	4	24	12	-38	Male	54	White	$50,000 - $59,000	24	Extremely	Yes	No	NA	Yes	Cancer,Cardiovascular diseases,Diabetes,Respiratory diseases	3	I own	6	Yes	High school graduate	Married	55
Control	50	50	40	70	2	60	60	30	Yes	Yes	1200000	600000	1000000	13000	50000	100000	No	NA	No	NA	Yes	Yes	I only go out to meet my basic needs (e.g., walk my dog, grocery shopping and etc.)	30	69	32	84	63	61	0	-50	Female	25	White	$140,000 - $149,000	10	Moderately	No	No	NA	Yes	Cardiovascular diseases,Diabetes	5	I own	4	No	4 year degree	Never married	62
Combined	80	20	65	35	5	45	30	250	Yes	Yes	325000	2400000	14500000	5000	16000	42500	No	NA	Yes	Friend	Yes	Yes	I only go out to meet my basic needs (e.g., walk my dog, grocery shopping and etc.)	16	61	0	54	50	60	25	-25	Male	40	White	$90,000 - $99,000	22	Not at all	Yes	No	NA	No	NA	9	I own	4	Yes	4 year degree	Married	40
Control	50	50	65	35	6	31	31	100	Yes	Yes	300000	8000000	59500000	12500	24500	120000	No	NA	No	NA	Yes	Yes	I only go out to meet my basic needs (e.g., walk my dog, grocery shopping and etc.)	18	0	90	0	0	0	34	-16	Male	34	White	$60,000 - $69,000	20	Moderately	Yes	No	NA	No	NA	0	I rent	1	No	4 year degree	Never married	34
Income	50	50	50	50	2	40	40	20	Yes	Yes	300000	350000	360000	300000	70	80	No	NA	No	NA	Yes	Yes	I only go out to meet my basic needs (e.g., walk my dog, grocery shopping and etc.)	30	69	6	68	62	62	60	10	Male	33	White	$40,000 - $49,000	25	Moderately	No	No	NA	No	NA	2	I own	2	No	2 year degree	Never married	33
Health	0	100	30	70	1	60	60	20	Yes	Yes	350000	500000	500000	7000	8500	8500	No	NA	No	NA	Yes	Yes	I only go out to meet my basic needs (e.g., walk my dog, grocery shopping and etc.)	20	100	0	100	100	81	100	50	Female	39	White	$40,000 - $49,000	24	Moderately	Yes	No	NA	Yes	Diabetes	7	I own	3	Yes	4 year degree	Widowed	39
Income	33	67	40	60	2	7	7	200	No	No	25000	250000	400000	11000	26000	400000	No	NA	No	NA	No	Yes	I only go out to meet my basic needs (e.g., walk my dog, grocery shopping and etc.)	25	61	33	67	73	76	35	-15	Female	34	White	$30,000 - $39,000	0	Not at all	Yes	No	NA	No	NA	4	I own	3	Yes	High school graduate	Married	34
Combined	40	60	80	29	6	60	60	200	No	No	300000	500000	1000000	500	2000	100000	No	NA	No	NA	Yes	Yes	I only go out to meet my basic needs (e.g., walk my dog, grocery shopping and etc.)	15	50	50	12	12	50	29	-21	Male	34	African American	$40,000 - $49,000	24	Not at all	Yes	No	NA	Yes	Diabetes	6	I rent	1	No	4 year degree	Never married	34
Combined	100	0	65	89	1	20	60	20	Yes	No	200000	10302000	3028482	500	1000	5000	No	NA	No	NA	Yes	Yes	I only go out to meet my basic needs (e.g., walk my dog, grocery shopping and etc.)	35	35	65	4	2	2	15	-35	Female	27	White	$60,000 - $69,000	20	Moderately	No	No	NA	No	NA	0	I rent	2	No	4 year degree	Never married	27
Health	50	50	70	30	3	60	0	0	No	No	50000	100000	200000	3000	5000	6000	No	NA	No	NA	Yes	Yes	I only go out to meet my basic needs (e.g., walk my dog, grocery shopping and etc.)	30	12	50	8	50	50	50	0	Female	31	White	$20,000 - $29,000	20	Moderately	Yes	No	NA	No	NA	2	I own	4	Yes	4 year degree	Never married	33
Control	40	60	55	45	3	21	28	100	No	No	200000	300000	500000	10000	15000	20000	No	NA	No	NA	Yes	Yes	I only go out to meet my basic needs (e.g., walk my dog, grocery shopping and etc.) and to visit close family members	14	92	10	93	90	90	30	-20	Male	76	White	$20,000 - $29,000	0	Not at all	Yes	Yes	Cancer,Diabetes,Kidney diseases	No	NA	0	I own	1	No	2 year degree	Never married	76
Health	60	40	71	30	3	60	120	100	No	Yes	300000	600000	1200000	15000	30000	100000	No	NA	Yes	Family member	Yes	Yes	I only go out to meet my basic needs (e.g., walk my dog, grocery shopping and etc.)	17	0	33	0	0	0	0	-50	Male	39	White	$20,000 - $29,000	24	Moderately	No	No	NA	No	NA	0	I rent	2	No	Professional degree	Never married	39
Health	80	20	65	35	2	365	365	500	Yes	Yes	200000	2000000	2500000	250000	25000	45000	No	NA	No	NA	Yes	Yes	I only go out to meet my basic needs (e.g., walk my dog, grocery shopping and etc.)	45	10	77	0	0	0	0	-50	Male	39	White	$90,000 - $99,000	20	Not at all	Yes	No	NA	No	NA	0	I own	2	No	4 year degree	Married	44
Health	50	50	50	50	2	180	180	5000	Yes	Yes	350000	1000000	5000000	1000	5000	10000	No	NA	No	NA	Yes	Yes	I only go out to meet my basic needs (e.g., walk my dog, grocery shopping and etc.)	21	0	90	1	1	3	4	-46	Male	44	White	$50,000 - $59,000	20	Moderately	Yes	No	NA	No	NA	0	I rent	3	No	4 year degree	Never married	63
Control	60	40	55	45	6	365	300	100	No	No	300000	650000	2100000	5000	30000	250000	No	NA	No	NA	Yes	Yes	I only go out to meet my basic needs (e.g., walk my dog, grocery shopping and etc.)	20	0	100	0	0	0	6	-44	Male	28	White	$30,000 - $39,000	20	Moderately	No	No	NA	No	NA	0	I rent	1	No	Some college	Never married	28
Health	30	70	71	29	4	5	0	0	No	No	250000	500000	700000	7000	14000	20000	No	NA	No	NA	Yes	Yes	I only go out to meet my basic needs (e.g., walk my dog, grocery shopping and etc.)	14	82	0	100	89	57	100	50	Male	55	White	less than $20,000	22	Moderately	No	No	NA	No	NA	10	I own	1	No	Less than high school	Never married	55
Combined	40	60	70	70	2	25	25	500	Yes	Yes	150000	200000	300000	11500	15000	30000	No	NA	No	NA	Yes	Yes	I only go out to meet my basic needs (e.g., walk my dog, grocery shopping and etc.)	25	15	85	40	60	70	70	20	Male	32	White	$50,000 - $59,000	23	Moderately	Yes	No	NA	No	NA	0	I own	6	Yes	4 year degree	Married	55
Health	75	25	70	80	5	60	60	10	No	No	350000	850000	3000000	900	2000	100000	No	NA	No	NA	Yes	Yes	I avoid social gatherings but perform my usual daily routines including going to my workplace	30	3	60	0	0	0	0	-50	Female	32	African American	$50,000 - $59,000	20	Not at all	Yes	No	NA	No	NA	0	I rent	5	No	4 year degree	Never married	68
Income	70	30	70	81	5	30	15	500	Yes	Yes	180000	400000	0	1680	3000	0	Yes	Yes	Yes	Friend,Neighbor	Yes	Yes	I only go out to meet my basic needs (e.g., walk my dog, grocery shopping and etc.)	15	5	70	9	0	33	92	42	Male	45	White	$90,000 - $99,000	22	Moderately	Yes	No	NA	Yes	Hepatitis B,Diabetes	9	I rent	5	No	Professional degree	Married	45
Control	0	100	75	51	6	190	190	50	Yes	Yes	350000	750000	1000000	5000	7500	50000	No	NA	No	NA	Yes	Yes	I avoid social gatherings but perform my usual daily routines including going to my workplace	30	0	100	0	0	0	0	-50	Male	48	African American	$60,000 - $69,000	20	Not at all	Yes	Yes	Diabetes	Yes	Diabetes	0	I own	2	No	4 year degree	Divorced	48
Health	70	30	60	45	3	180	180	20	No	No	100000	1000000	5000000	10000	75000	240000	No	NA	No	NA	Yes	Yes	I only go out to meet my basic needs (e.g., walk my dog, grocery shopping and etc.)	40	40	60	40	30	25	0	-50	Male	32	White	$20,000 - $29,000	0	Moderately	Yes	No	NA	No	NA	0	I rent	2	No	High school graduate	Never married	63
Control	0	100	32	5	1	45	45	1000	No	No	2000000	3000000	20000000	2000	3000	1000000	No	NA	No	NA	Yes	Yes	I only go out to meet my basic needs (e.g., walk my dog, grocery shopping and etc.)	45	99	1	99	99	100	99	49	Female	32	White	less than $20,000	20	Moderately	Yes	No	NA	No	NA	0	I rent	5	Yes	4 year degree	Never married	36
Health	70	30	60	40	4	365	365	20	Yes	Yes	300000	600000	1000000	5000	20000	50000	No	NA	Yes	Family member,Friend	Yes	Yes	I only go out to meet my basic needs (e.g., walk my dog, grocery shopping and etc.)	20	20	30	15	5	5	10	-40	Male	23	Other	$60,000 - $69,000	15	Moderately	No	No	NA	Yes	Cardiovascular diseases,Respiratory diseases	0	I own	6	Yes	Some college	Never married	53
Combined	60	40	80	35	4	60	60	50	No	No	340000	625000	637000	4045	10000	11500	No	NA	No	NA	Yes	Yes	I only go out to meet my basic needs (e.g., walk my dog, grocery shopping and etc.)	20	5	85	15	60	60	20	-30	Female	41	White	Equal or more than $150,000	23	Moderately	Yes	No	NA	Yes	Cardiovascular diseases,Diabetes,Respiratory diseases	4	I rent	5	Yes	4 year degree	Married	62
Control	0	100	13	86	6	30	30	100	Yes	Yes	362759	600000	800000	7984	10000	12000	No	NA	No	NA	Yes	Yes	I perform my usual daily routines including going to my workplace but practice social distancing or keep a distance from others	15	50	50	0	20	26	10	-40	Male	31	African American	$40,000 - $49,000	25	Not at all	Yes	No	NA	Yes	Diabetes	0	I rent	1	No	4 year degree	Never married	31
Control	60	40	55	45	6	90	90	100	No	No	100000	500000	3000000	5000	25000	500000	No	NA	No	NA	Yes	Yes	I only go out to meet my basic needs (e.g., walk my dog, grocery shopping and etc.)	14	0	73	0	0	0	0	-50	Female	30	White	$50,000 - $59,000	20	Not at all	No	No	NA	No	NA	6	I rent	3	No	High school graduate	Never married	56
Income	30	70	64	35	5	30	30	2000	No	No	350000	20000000	150000000	17000	300000	5000000	No	NA	No	NA	Yes	Yes	I only go out to meet my basic needs (e.g., walk my dog, grocery shopping and etc.) and to visit close family members	14	0	46	0	0	0	28	-22	Male	28	White	$40,000 - $49,000	20	Not at all	Yes	No	NA	No	NA	0	I rent	1	No	High school graduate	Never married	28
Income	60	40	60	40	3	21	28	50	Yes	Yes	320000	320000	600000	1800	1800	10000	No	NA	No	NA	Yes	Yes	I avoid social gatherings but perform my usual daily routines including going to my workplace	10	89	44	94	65	72	77	27	Female	30	African American	$30,000 - $39,000	23	Moderately	Yes	No	NA	No	NA	8	I rent	4	Yes	Professional degree	Married	64
Control	50	50	53	34	4	6	4	2000	Yes	No	600	450	10	20	30	50	No	NA	No	NA	No	No	NA	NA	72	38	66	56	33	70	20	Male	29	White	$40,000 - $49,000	12	Moderately	No	No	NA	No	NA	5	I rent	5	No	4 year degree	Married	29
Health	50	50	50	50	3	15	10	10	No	No	200000	210000	150000	5000	5400	20000	No	NA	No	NA	Yes	Yes	I only go out to meet my basic needs (e.g., walk my dog, grocery shopping and etc.)	10	0	0	0	50	50	50	0	Female	28	African American	$20,000 - $29,000	24	Moderately	Yes	No	NA	No	NA	10	I rent	2	No	High school graduate	Never married	31
Combined	50	50	45	43	4	45	45	100	No	No	200000	500000	5000000	50000	100000	450000	No	NA	No	NA	Yes	Yes	I only go out to meet my basic needs (e.g., walk my dog, grocery shopping and etc.)	23	15	54	0	20	11	27	-23	Male	40	White	$20,000 - $29,000	20	Moderately	No	No	NA	No	NA	0	I rent	2	No	High school graduate	Never married	40
Income	65	35	70	30	6	60	120	100	Yes	Yes	370000	650000	1000000	5000	20000	80000	No	NA	Yes	Family member	Yes	Yes	I only go out to meet my basic needs (e.g., walk my dog, grocery shopping and etc.)	21	61	85	65	40	31	65	15	Female	26	White	$40,000 - $49,000	20	Moderately	Yes	No	NA	Yes	Cancer,Diabetes,Respiratory diseases	0	I rent	4	Yes	2 year degree	Never married	26
Income	20	80	25	75	5	45	21	100	No	No	300000	415000	875000	3000	8000	20000	No	NA	No	NA	Yes	Yes	I only go out to meet my basic needs (e.g., walk my dog, grocery shopping and etc.)	25	0	55	0	0	0	35	-15	Male	32	White	$20,000 - $29,000	5	Not at all	Yes	No	NA	No	NA	0	I own	3	No	4 year degree	Never married	69
Income	0	100	18	82	3	30	30	12	No	No	350000	1000000	5000000	13000	100000	350000	No	NA	No	NA	Yes	Yes	I only go out to meet my basic needs (e.g., walk my dog, grocery shopping and etc.)	20	0	50	0	0	0	0	-50	Female	46	White	$50,000 - $59,000	7	Moderately	Yes	No	NA	Yes	Cancer,Cardiovascular diseases,Diabetes,Respiratory diseases	0	I rent	1	No	4 year degree	Divorced	46
Control	50	50	50	50	1	30	30	0	No	No	350000	4000000	200000000	4500	100000	200000	No	NA	No	NA	Yes	Yes	I only go out to meet my basic needs (e.g., walk my dog, grocery shopping and etc.)	14	15	72	0	0	0	32	-18	Male	29	White	$50,000 - $59,000	25	Moderately	No	No	NA	No	NA	0	I rent	4	Yes	4 year degree	Married	35
Combined	40	60	60	45	4	300	500	2000	Yes	Yes	700000	1220000	1750000	27000	45000	75000	No	NA	No	NA	Yes	Yes	I only go out to meet my basic needs (e.g., walk my dog, grocery shopping and etc.)	20	1	71	0	5	9	13	-37	Male	48	White	$130,000 - $139,000	5	Not at all	Yes	No	NA	No	NA	0	I own	2	No	Doctorate	Divorced	48
Combined	50	50	69	40	1	365	365	100	Yes	Yes	100000	200000	50000	12000	13000	8000	No	NA	No	NA	Yes	Yes	I only go out to meet my basic needs (e.g., walk my dog, grocery shopping and etc.)	30	100	0	99	96	92	2	-48	Male	41	African American	$30,000 - $39,000	30	Extremely	Yes	No	NA	No	NA	10	I rent	4	Yes	Some college	Married	18
Control	50	50	60	20	3	90	90	50	No	No	5000	10000	40000	500	1000	2000	No	NA	No	NA	Yes	Yes	I only go out to meet my basic needs (e.g., walk my dog, grocery shopping and etc.)	30	100	0	100	100	100	50	0	Female	35	White	$50,000 - $59,000	0	Not at all	Yes	No	NA	No	NA	10	I own	4	Yes	High school graduate	Married	35
Control	100	0	70	30	2	30	30	2900	Yes	No	300000	600000	950000	853	1500	5000	No	NA	No	NA	Yes	Yes	I only go out to meet my basic needs (e.g., walk my dog, grocery shopping and etc.) and to visit close family members	15	11	95	0	5	15	0	-50	Female	52	White	$40,000 - $49,000	0	Not at all	Yes	Yes	Diabetes	Yes	Diabetes,Respiratory diseases	0	I rent	3	No	Some college	Married	56
Income	50	50	35	70	6	30	60	0	No	No	115000	350000	500000	151	350	500	No	NA	No	NA	Yes	Yes	I only go out to meet my basic needs (e.g., walk my dog, grocery shopping and etc.)	16	7	92	0	24	3	18	-32	Male	29	White	$80,000 - $89,000	20	Not at all	Yes	No	NA	No	NA	0	I own	2	No	2 year degree	Married	29
Combined	40	60	78	68	5	250	250	500	Yes	Yes	500	2500	250	1580	2500	2500	Yes	Yes	Yes	Family member,Friend,Neighbor	Yes	Yes	I only go out to meet my basic needs (e.g., walk my dog, grocery shopping and etc.) and to visit close family members	2500	66	69	75	61	75	73	23	Male	28	White	less than $20,000	5	Extremely	Yes	Yes	Cardiovascular diseases,Hepatitis B,Diabetes	Yes	Diabetes	7	I own	5	Yes	4 year degree	Married	50
Income	65	35	35	65	2	90	90	100	No	No	35000	50000	125000	6000	8000	12000	No	NA	No	NA	Yes	Yes	I only go out to meet my basic needs (e.g., walk my dog, grocery shopping and etc.) and to visit close family members	30	29	71	0	0	0	30	-20	Male	40	White	less than $20,000	20	Moderately	No	No	NA	Yes	Cardiovascular diseases,Respiratory diseases	0	I rent	1	No	Some college	Never married	40
Health	50	50	60	50	5	365	365	200	No	No	363820	600000	1000000	5500	10000	50000	No	NA	No	NA	Yes	Yes	I only go out to meet my basic needs (e.g., walk my dog, grocery shopping and etc.)	20	50	62	40	50	50	40	-10	Female	29	White	$40,000 - $49,000	20	Moderately	No	Yes	Kidney diseases	No	NA	8	I rent	5	Yes	High school graduate	Married	41
Health	100	0	75	25	5	60	60	0	No	No	360000	35000000	75000000	12000	2000000	4000000	No	NA	Yes	Family member	Yes	Yes	I only go out to meet my basic needs (e.g., walk my dog, grocery shopping and etc.)	30	54	47	44	9	11	5	-45	Male	33	White	$60,000 - $69,000	22	Not at all	No	No	NA	Yes	Cancer,Cardiovascular diseases,Diabetes	2	I rent	3	Yes	High school graduate	Married	33
Health	25	75	39	61	5	21	21	20	No	No	330000	500000	750000	12000	22000	35000	No	NA	No	NA	Yes	Yes	I avoid social gatherings but perform my usual daily routines including going to my workplace	14	26	33	36	60	65	60	10	Male	32	White	$70,000 - $79,000	11	Not at all	Yes	No	NA	No	NA	0	I own	3	Yes	2 year degree	Married	32
Combined	70	30	65	35	5	365	365	2500	No	No	50000	100000	500000	750	1500	5000	No	NA	No	NA	Yes	Yes	I only go out to meet my basic needs (e.g., walk my dog, grocery shopping and etc.)	30	5	20	10	0	5	0	-50	Female	47	White	$70,000 - $79,000	30	Moderately	Yes	Yes	Respiratory diseases	No	NA	0	I own	2	No	High school graduate	Never married	47
Health	80	20	71	40	3	20	25	1000	No	No	300000	625000	780000	9000	24000	200000	No	NA	No	NA	Yes	Yes	I only go out to meet my basic needs (e.g., walk my dog, grocery shopping and etc.) and to visit close family members	15	94	0	100	90	100	26	-24	Male	37	White	$120,000 - $129,000	20	Not at all	Yes	No	NA	Yes	Respiratory diseases	2	I own	2	No	Professional degree	Married	38
Control	0	100	70	30	5	180	180	0	No	No	350000	1750000	3750000	4000	16000	59000	No	NA	No	NA	Yes	Yes	I avoid social gatherings but perform my usual daily routines including going to my workplace	24	0	70	0	0	0	25	-25	Male	36	White	$30,000 - $39,000	20	Not at all	Yes	No	NA	No	NA	0	I own	1	No	Some college	Never married	36
Control	90	10	69	35	3	150	90	100	Yes	No	120000	500000	1000000	2000	5000	10000	No	NA	No	NA	Yes	Yes	I only go out to meet my basic needs (e.g., walk my dog, grocery shopping and etc.) and to visit close family members	28	0	100	0	0	0	64	14	Female	47	White	$40,000 - $49,000	25	Not at all	Yes	No	NA	No	NA	0	I rent	1	No	Professional degree	Never married	47
Health	50	50	24	73	5	365	365	0	No	No	100000	100000	2000000	3000	3000	1000000	No	NA	No	NA	Yes	Yes	I only go out to meet my basic needs (e.g., walk my dog, grocery shopping and etc.)	30	100	0	100	100	100	100	50	Male	25	White	less than $20,000	20	Moderately	Yes	No	NA	No	NA	9	I rent	5	Yes	4 year degree	Never married	36
Health	70	30	60	40	3	120	120	1000	No	No	350000	900000	10000000	150	500	20000	No	NA	No	NA	Yes	Yes	I only go out to meet my basic needs (e.g., walk my dog, grocery shopping and etc.) and to visit close family members	20	36	2	0	0	0	71	21	Male	33	White	$70,000 - $79,000	20	Moderately	Yes	No	NA	No	NA	0	I own	3	No	4 year degree	Married	35
Combined	35	65	70	30	3	75	180	500	Yes	Yes	300000	4000000	32000000	110000	700000	3000000	No	NA	No	NA	Yes	Yes	I only go out to meet my basic needs (e.g., walk my dog, grocery shopping and etc.)	24	0	13	0	0	0	12	-38	Female	32	Asian	$20,000 - $29,000	2	Moderately	Yes	No	NA	Yes	Cardiovascular diseases,Diabetes,Respiratory diseases	3	I own	3	No	4 year degree	Never married	75
Health	70	30	75	25	1	60	60	100	Yes	No	300000	1000000	1500000	3000	10000	15000	No	NA	No	NA	Yes	Yes	I only go out to meet my basic needs (e.g., walk my dog, grocery shopping and etc.)	30	92	35	100	91	84	21	-29	Female	44	White	$140,000 - $149,000	20	Moderately	Yes	Yes	Respiratory diseases	Yes	Respiratory diseases	8	I own	3	No	Professional degree	Married	51
Combined	50	50	70	30	1	69	100	2000	Yes	Yes	362108	400000	800000	7276	8476	127861	Yes	No	Yes	Friend	Yes	Yes	I only go out to meet my basic needs (e.g., walk my dog, grocery shopping and etc.) and to visit close family members	30	33	71	21	31	79	82	32	Male	25	White	$20,000 - $29,000	25	Moderately	No	Yes	Respiratory diseases	No	NA	5	I rent	2	Yes	4 year degree	Married	28
Income	80	20	71	29	1	30	30	50	No	No	60000	120000	150000	14000	25000	30000	No	NA	No	NA	Yes	Yes	I only go out to meet my basic needs (e.g., walk my dog, grocery shopping and etc.)	21	90	38	82	82	80	45	-5	Female	35	White	$70,000 - $79,000	20	Not at all	No	No	NA	No	NA	0	I own	4	Yes	Some college	Married	36
Health	100	0	65	20	5	90	180	150	No	No	200000	500000	750000	4000	10000	15000	No	NA	No	NA	Yes	Yes	I only go out to meet my basic needs (e.g., walk my dog, grocery shopping and etc.)	30	70	0	45	30	55	5	-45	Male	32	African American	$30,000 - $39,000	30	Not at all	No	No	NA	No	NA	7	I rent	1	No	Some college	Never married	32
Health	100	0	80	20	3	30	30	150	Yes	No	330000	5000000	50000000	15000	400000	5000000	No	NA	No	NA	Yes	Yes	I only go out to meet my basic needs (e.g., walk my dog, grocery shopping and etc.)	20	0	15	0	0	0	50	0	Male	38	White	$20,000 - $29,000	20	Extremely	Yes	No	NA	Yes	Cardiovascular diseases,Diabetes,Kidney diseases,Respiratory diseases	0	I own	1	No	High school graduate	Never married	38
Income	70	30	75	62	4	30	90	100	Yes	Yes	300000	600000	1000000	130000	300000	450000	No	NA	No	NA	Yes	Yes	I only go out to meet my basic needs (e.g., walk my dog, grocery shopping and etc.)	30	15	82	9	0	5	34	-16	Male	25	Other	$40,000 - $49,000	25	Moderately	Yes	No	NA	No	NA	4	I own	3	No	4 year degree	Never married	59
Income	54	46	66	34	6	33	1	0	No	No	333000	999999	1666000	7100	9999	189099	No	NA	No	NA	Yes	Yes	I only go out to meet my basic needs (e.g., walk my dog, grocery shopping and etc.)	21	86	0	97	41	50	62	12	Male	46	White	$20,000 - $29,000	22	Not at all	No	No	NA	No	NA	0	I own	1	No	4 year degree	Never married	46
Income	75	25	65	35	6	100	200	150	Yes	Yes	340000	1000000	1500000	4500	7500	20000	No	NA	No	NA	Yes	Yes	I only go out to meet my basic needs (e.g., walk my dog, grocery shopping and etc.)	7	0	8	0	0	0	6	-44	Female	43	White	less than $20,000	24	Moderately	Yes	No	NA	No	NA	1	I rent	1	No	4 year degree	Never married	43
Income	0	100	50	50	5	60	60	200	No	No	100000	300000	2000000	2000	6000	100000	No	NA	No	NA	Yes	Yes	I only go out to meet my basic needs (e.g., walk my dog, grocery shopping and etc.)	30	70	33	77	96	84	61	11	Female	28	White	$30,000 - $39,000	20	Moderately	No	No	NA	Yes	Diabetes	1	I own	2	No	High school graduate	Never married	29
Combined	50	50	55	45	2	180	180	100	Yes	Yes	362108	400000	800000	7276	9000	12000	No	NA	No	NA	Yes	Yes	I only go out to meet my basic needs (e.g., walk my dog, grocery shopping and etc.)	30	10	81	0	0	0	30	-20	Male	23	White	$60,000 - $69,000	22	Not at all	Yes	No	NA	No	NA	1	I rent	1	No	4 year degree	Never married	23
Income	50	50	50	50	2	21	21	50	No	No	338000	500000	650000	12050	15000	18000	No	NA	No	NA	Yes	Yes	I only go out to meet my basic needs (e.g., walk my dog, grocery shopping and etc.)	21	100	0	100	100	100	20	-30	Female	47	White	Equal or more than $150,000	5	Not at all	Yes	No	NA	No	NA	10	I own	4	Yes	4 year degree	Married	49
Control	25	75	65	65	4	10	14	450	Yes	Yes	200000	4500	5500	200000	45000	45000	Yes	Yes	Yes	Neighbor	Yes	Yes	I avoid social gatherings but perform my usual daily routines including going to my workplace	14	63	63	77	77	68	72	22	Female	28	White	$30,000 - $39,000	26	Moderately	Yes	Yes	Cancer,Cardiovascular diseases	Yes	Cardiovascular diseases,Hepatitis B	5	I rent	4	Yes	4 year degree	Married	45
Income	90	10	70	40	4	30	30	1000	Yes	No	360000	1000000	1500000	12000	50000	60000	No	NA	No	NA	Yes	Yes	I only go out to meet my basic needs (e.g., walk my dog, grocery shopping and etc.)	18	9	57	0	13	13	16	-34	Female	49	White	Equal or more than $150,000	24	Moderately	Yes	No	NA	Yes	Cardiovascular diseases	0	I own	5	No	Professional degree	Married	51
Health	100	0	65	35	3	45	49	0	No	No	350000	1000000	1000	350	10000	100	No	NA	No	NA	Yes	Yes	I only go out to meet my basic needs (e.g., walk my dog, grocery shopping and etc.)	16	0	20	0	0	0	20	-30	Male	38	Asian	$70,000 - $79,000	20	Moderately	Yes	No	NA	No	NA	0	I own	2	No	4 year degree	Married	38
Combined	50	50	50	50	1	30	30	0	No	No	300000	500000	900000	1500	300	5000	No	NA	No	NA	Yes	Yes	I only go out to meet my basic needs (e.g., walk my dog, grocery shopping and etc.)	20	44	57	35	44	42	38	-12	Female	38	White	$110,000 - $119,000	20	Not at all	Yes	No	NA	No	NA	3	I own	3	Yes	4 year degree	Married	49
Combined	50	50	50	50	1	90	90	100	No	No	150000	450000	900000	4300	13500	75000	No	NA	Yes	Family member	Yes	Yes	I only go out to meet my basic needs (e.g., walk my dog, grocery shopping and etc.) and to visit close family members	12	0	1	0	0	0	50	0	Male	47	White	$100,000 - $109,000	5	Not at all	Yes	Yes	Diabetes	No	NA	0	I own	2	No	4 year degree	Married	47
Income	50	50	70	62	1	30	20	10	Yes	Yes	40	40	39	40	40	10	Yes	Yes	Yes	Family member	Yes	Yes	I only go out to meet my basic needs (e.g., walk my dog, grocery shopping and etc.) and to visit close family members	20	65	67	86	72	64	84	34	Male	65	White	$20,000 - $29,000	20	Moderately	Yes	Yes	Cardiovascular diseases	Yes	Cardiovascular diseases	6	I rent	20	Yes	Less than high school	Married	65
Combined	80	20	89	89	3	21	14	400	Yes	Yes	44635	44635	189000	44635	44635	189000	No	NA	Yes	Friend,Neighbor	Yes	Yes	I avoid social gatherings but perform my usual daily routines including going to my workplace	21	93	94	100	100	100	100	50	Male	34	African American	$70,000 - $79,000	24	Extremely	Yes	Yes	Diabetes	Yes	Diabetes	7	I rent	6	Yes	Professional degree	Married	65
Control	100	0	90	10	5	548	548	0	No	No	333000	10000000	80000000	11000	140000	2000000	No	NA	No	NA	Yes	Yes	I only go out to meet my basic needs (e.g., walk my dog, grocery shopping and etc.)	60	0	64	11	0	20	0	-50	Male	27	White	$20,000 - $29,000	20	Moderately	No	No	NA	Yes	Cancer,Cardiovascular diseases,Respiratory diseases	0	I own	3	No	Some college	Never married	89
Income	70	30	70	40	6	365	30	50	No	No	100000	200000	1000000	100	200	100000	No	NA	No	NA	Yes	Yes	I only go out to meet my basic needs (e.g., walk my dog, grocery shopping and etc.)	21	0	100	0	0	0	0	-50	Female	33	White	$60,000 - $69,000	20	Not at all	Yes	No	NA	Yes	Diabetes	0	I rent	1	No	Professional degree	Never married	33
Control	20	80	60	40	4	90	90	100	Yes	Yes	120000	500000	1000000	100000	200000	500000	No	NA	Yes	Friend	Yes	Yes	I only go out to meet my basic needs (e.g., walk my dog, grocery shopping and etc.)	21	0	85	0	0	0	0	-50	Female	34	White	$70,000 - $79,000	28	Moderately	No	No	NA	Yes	Diabetes	0	I rent	2	No	Some college	Never married	35
Control	50	50	40	60	6	90	90	0	Yes	No	300000	1000000	25000000	15000	50000	200000	No	NA	Yes	Family member	Yes	Yes	I only go out to meet my basic needs (e.g., walk my dog, grocery shopping and etc.)	22	0	45	0	0	0	35	-15	Male	31	White	$60,000 - $69,000	21	Moderately	Yes	No	NA	Yes	Respiratory diseases	0	I rent	1	No	4 year degree	Never married	31
Income	40	60	73	60	6	340	20	40	No	No	30	10	40	20	1	30	Yes	No	No	NA	No	No	NA	NA	68	58	65	42	66	63	13	Male	22	White	$80,000 - $89,000	30	Moderately	No	No	NA	No	NA	5	I own	6	No	4 year degree	Never married	65
Health	100	0	90	10	1	60	60	0	No	No	340000	1000000	1500000	13400	20000	35000	Yes	Yes	Yes	Family member,Friend	Yes	Yes	I only go out to meet my basic needs (e.g., walk my dog, grocery shopping and etc.)	25	30	70	20	30	30	7	-43	Female	36	White	$80,000 - $89,000	5	Extremely	Yes	No	NA	Yes	Cancer,Cardiovascular diseases,Respiratory diseases	0	I own	3	No	High school graduate	Never married	62
Control	50	50	60	45	6	120	120	100	Yes	No	500000	750000	1000000	4000	8000	30000	No	NA	No	NA	Yes	Yes	I only go out to meet my basic needs (e.g., walk my dog, grocery shopping and etc.)	21	0	92	0	0	0	18	-32	Female	32	White	$20,000 - $29,000	20	Moderately	Yes	No	NA	No	NA	0	I rent	1	No	Professional degree	Never married	32
Income	80	20	70	30	5	60	60	1000	Yes	Yes	357000	1000000	5000000	700	7000	1000000	No	NA	No	NA	Yes	Yes	I only go out to meet my basic needs (e.g., walk my dog, grocery shopping and etc.)	14	72	50	99	75	72	0	-50	Male	53	White	$30,000 - $39,000	20	Moderately	Yes	No	NA	No	NA	5	I rent	1	No	4 year degree	Divorced	53
Income	100	0	67	33	2	30	33	4	No	Yes	150000	300000	900000	73000	95000	124000	No	NA	No	NA	Yes	Yes	I perform my usual daily routines including going to my workplace but practice social distancing or keep a distance from others	18	0	90	0	0	0	12	-38	Female	24	Asian	$40,000 - $49,000	30	Moderately	Yes	No	NA	Yes	Diabetes	3	I own	6	Yes	Professional degree	Married	80
Control	0	100	35	65	5	14	7	20	No	No	300000	550000	1000000	15000	20000	40000	No	NA	No	NA	Yes	Yes	I only go out to meet my basic needs (e.g., walk my dog, grocery shopping and etc.)	27	73	2	81	65	63	85	35	Male	41	White	$140,000 - $149,000	5	Not at all	No	No	NA	No	NA	0	I rent	2	No	4 year degree	Never married	45
Combined	60	40	60	40	4	365	365	0	No	No	363000	450000	450000	4000	12000	20000	No	NA	No	NA	Yes	Yes	I only go out to meet my basic needs (e.g., walk my dog, grocery shopping and etc.)	23	30	74	0	0	0	0	-50	Female	33	White	$70,000 - $79,000	20	Not at all	Yes	No	NA	Yes	Diabetes	0	I own	4	Yes	4 year degree	Married	41
Combined	100	0	70	30	5	100	200	300	No	No	350000	450000	1500000	2800	5000	20000	No	NA	No	NA	Yes	Yes	I only go out to meet my basic needs (e.g., walk my dog, grocery shopping and etc.)	21	0	90	0	5	10	0	-50	Female	33	Asian	less than $20,000	20	Not at all	Yes	No	NA	Yes	Cardiovascular diseases	0	I rent	2	No	4 year degree	Never married	67
Income	75	25	55	45	5	60	60	100	Yes	Yes	25000	50000	500000	250	500	10000	No	NA	No	NA	Yes	Yes	I only go out to meet my basic needs (e.g., walk my dog, grocery shopping and etc.)	21	0	80	0	0	0	25	-25	Male	29	White	less than $20,000	24	Moderately	No	No	NA	No	NA	0	I rent	2	No	2 year degree	Never married	29
Income	30	70	30	70	1	100	300	500	No	No	249000	500000	10000000	120	100000	2000000	No	NA	No	NA	Yes	Yes	I only go out to meet my basic needs (e.g., walk my dog, grocery shopping and etc.)	30	53	73	0	0	0	51	1	Female	47	White	$30,000 - $39,000	20	Not at all	Yes	No	NA	Yes	Cardiovascular diseases	0	I own	3	No	4 year degree	Divorced	56
Control	70	30	55	45	3	60	120	500	Yes	No	350000	1250000	3000000	12000	50000	125000	No	NA	No	NA	Yes	Yes	I only go out to meet my basic needs (e.g., walk my dog, grocery shopping and etc.)	23	5	90	0	0	10	0	-50	Male	60	White	$40,000 - $49,000	21	Moderately	Yes	No	NA	No	NA	0	I own	2	No	Some college	Married	62
Control	50	50	50	50	1	30	30	20	No	No	13000	200000	400000	13000	14000	320000	No	NA	No	NA	Yes	Yes	I only go out to meet my basic needs (e.g., walk my dog, grocery shopping and etc.)	14	50	48	54	47	51	55	5	Male	33	African American	$20,000 - $29,000	15	Moderately	Yes	No	NA	No	NA	5	I rent	1	No	4 year degree	Never married	33
Income	50	50	32	68	3	120	120	1000	No	Yes	100000	1500000	3000000	14000	70000	150000	No	NA	Yes	Coworker	Yes	Yes	I only go out to meet my basic needs (e.g., walk my dog, grocery shopping and etc.)	21	77	25	61	39	62	32	-18	Male	39	White	$90,000 - $99,000	20	Moderately	Yes	No	NA	No	NA	1	I rent	4	No	4 year degree	Never married	41
Combined	50	50	10	10	6	30	30	100	No	Yes	356414	400000	500000	13000	20000	30000	No	NA	No	NA	Yes	Yes	I only go out to meet my basic needs (e.g., walk my dog, grocery shopping and etc.)	20	80	10	100	100	100	50	0	Male	42	African American	$20,000 - $29,000	20	Not at all	Yes	No	NA	No	NA	5	I own	7	Yes	Some college	Married	42
Health	60	40	70	30	5	90	60	0	No	No	337000	1250000	1750000	4400	25000	35000	No	NA	No	NA	Yes	Yes	I only go out to meet my basic needs (e.g., walk my dog, grocery shopping and etc.)	21	30	70	5	5	15	30	-20	Female	47	White	$50,000 - $59,000	26	Not at all	Yes	No	NA	No	NA	0	I rent	2	No	2 year degree	Never married	47
Combined	50	50	78	79	5	14	14	5000	Yes	Yes	33000	430000	2000000	330000	430000	2000000	No	NA	No	NA	Yes	Yes	I perform my usual daily routines including going to my workplace but practice social distancing or keep a distance from others	25	36	77	77	71	70	60	10	Male	35	White	$100,000 - $109,000	13	Moderately	Yes	No	NA	Yes	Diabetes	9	I own	2	Yes	Professional degree	Married	35
Control	60	40	55	40	1	80	90	20	No	No	30000	60000	200000	10000	30000	60000	No	NA	No	NA	Yes	Yes	I only go out to meet my basic needs (e.g., walk my dog, grocery shopping and etc.)	30	4	80	0	0	0	30	-20	Female	27	White	$30,000 - $39,000	10	Extremely	No	No	NA	No	NA	0	I rent	2	No	Some college	Married	28
Health	0	100	25	75	2	30	90	500	No	No	100000	200000	400000	8000	12000	18000	No	NA	No	NA	Yes	Yes	I only go out to meet my basic needs (e.g., walk my dog, grocery shopping and etc.)	20	0	80	0	0	0	20	-30	Female	31	White	$80,000 - $89,000	20	Moderately	Yes	No	NA	Yes	Diabetes	0	I own	2	No	4 year degree	Married	31
Health	100	0	75	25	5	100	365	1000	No	No	360000	3500000	65000000	1000	15000	55000	No	NA	No	NA	Yes	Yes	I only go out to meet my basic needs (e.g., walk my dog, grocery shopping and etc.)	30	5	70	0	0	0	20	-30	Male	30	White	$50,000 - $59,000	20	Moderately	No	No	NA	No	NA	0	I rent	1	No	4 year degree	Never married	30
Combined	50	50	62	31	3	30	30	10000	Yes	Yes	300000	200000	0	300000	200000	0	Yes	No	No	NA	No	No	NA	NA	92	32	21	24	33	85	35	Female	28	White	$110,000 - $119,000	26	Extremely	Yes	No	NA	No	NA	8	I own	6	Yes	Professional degree	Married	55
Health	40	60	61	43	3	5	5	30	No	No	190000	10000	129340	120000	200	20	No	NA	No	NA	No	No	NA	NA	42	56	51	55	57	63	13	Male	25	White	$60,000 - $69,000	20	Not at all	Yes	Yes	Cardiovascular diseases	No	NA	7	I rent	3	Yes	4 year degree	Never married	65
Combined	70	30	60	40	5	150	150	300	Yes	Yes	360000	1250000	2600000	2456	4450	13400	No	NA	No	NA	Yes	Yes	I only go out to meet my basic needs (e.g., walk my dog, grocery shopping and etc.)	24	65	0	80	95	88	32	-18	Female	40	White	$120,000 - $129,000	24	Not at all	Yes	No	NA	No	NA	0	I own	3	No	4 year degree	Never married	75
Health	50	50	30	70	1	30	30	5	No	No	330000	600000	1000000	1000	3000	6000	No	NA	No	NA	Yes	Yes	I only go out to meet my basic needs (e.g., walk my dog, grocery shopping and etc.)	21	100	0	100	100	100	50	0	Female	27	White	$60,000 - $69,000	0	Not at all	No	No	NA	No	NA	9	I own	2	No	Some college	Married	41
Control	50	50	55	69	3	2	10	30	No	Yes	100000	30000	70	3000	5000	2000	No	NA	No	NA	Yes	Yes	I avoid social gatherings but perform my usual daily routines including going to my workplace	30	48	74	56	65	73	67	17	Male	25	White	$80,000 - $89,000	3	Extremely	No	No	NA	No	NA	7	I own	3	No	4 year degree	Never married	49
Health	50	50	92	84	1	30	30	1000	Yes	Yes	45000	44500	189000	44700	10000	11000	No	NA	No	NA	No	No	NA	NA	64	37	28	75	63	78	28	Female	28	White	$90,000 - $99,000	24	Moderately	No	No	NA	No	NA	9	I own	4	No	4 year degree	Never married	52
Health	25	75	30	70	1	60	60	50	No	No	120000	320000	750000	28000	30000	200000	No	NA	No	NA	Yes	Yes	I only go out to meet my basic needs (e.g., walk my dog, grocery shopping and etc.)	14	57	76	44	21	15	72	22	Male	31	White	$140,000 - $149,000	20	Not at all	Yes	No	NA	No	NA	0	I own	2	No	4 year degree	Married	36
Income	100	0	100	0	2	14	14	0	No	No	250000	320000	500000	16000	20000	50000	No	NA	No	NA	Yes	Yes	I only go out to meet my basic needs (e.g., walk my dog, grocery shopping and etc.)	3	0	100	0	0	0	50	0	Female	34	White	less than $20,000	20	Moderately	No	No	NA	Yes	Cardiovascular diseases,Diabetes,Kidney diseases	0	I rent	1	No	2 year degree	Never married	34
Health	100	0	77	23	4	90	90	1	No	No	300000	1000000	5000000	500	1000	700000	No	NA	Yes	Other	Yes	Yes	I only go out to meet my basic needs (e.g., walk my dog, grocery shopping and etc.)	21	0	30	0	0	1	5	-45	Female	35	White	$40,000 - $49,000	20	Moderately	No	No	NA	No	NA	0	I rent	2	No	2 year degree	Divorced	45
Control	40	60	67	36	4	23	30	200	No	Yes	150000	200000	400000	150000	1000	1500	No	NA	No	NA	No	No	NA	NA	62	29	83	37	75	77	27	Male	30	African American	$50,000 - $59,000	26	Moderately	No	No	NA	No	NA	3	I own	3	No	4 year degree	Married	30
Combined	100	0	30	70	1	90	120	300	Yes	Yes	360000	580000	630000	3800	4600	5000	No	NA	No	NA	Yes	Yes	I only go out to meet my basic needs (e.g., walk my dog, grocery shopping and etc.)	22	100	15	100	92	93	20	-30	Female	71	White	$50,000 - $59,000	8	Moderately	Yes	No	NA	No	NA	9	I own	2	No	High school graduate	Married	73
Income	85	15	42	63	5	30	60	10	No	No	250000	500000	650000	250	1000	10000	No	NA	No	NA	Yes	Yes	I perform my usual daily routines including going to my workplace but practice social distancing or keep a distance from others	14	0	50	0	0	0	15	-35	Male	34	White	$20,000 - $29,000	23	Not at all	Yes	No	NA	No	NA	0	I rent	1	No	2 year degree	Never married	34
Combined	100	0	80	20	5	100	100	10	No	No	200000	5000000	15000000	4000	200000	600000	No	NA	No	NA	Yes	Yes	I only go out to meet my basic needs (e.g., walk my dog, grocery shopping and etc.)	12	4	4	4	12	12	10	-40	Male	33	White	$90,000 - $99,000	20	Moderately	No	No	NA	No	NA	0	I own	4	No	2 year degree	Never married	61
Combined	80	20	68	28	6	180	180	150	Yes	Yes	238000	413000	987000	1300	5873	10345	No	NA	No	NA	Yes	Yes	I only go out to meet my basic needs (e.g., walk my dog, grocery shopping and etc.)	14	1	15	0	0	0	35	-15	Male	29	White	$60,000 - $69,000	24	Not at all	No	No	NA	No	NA	0	I rent	1	No	4 year degree	Never married	29
Health	75	25	60	40	4	90	90	500	Yes	Yes	100000	200000	250000	35000	100000	150000	No	NA	Yes	Family member	Yes	Yes	I perform my usual daily routines including going to my workplace but practice social distancing or keep a distance from others	18	100	0	100	100	100	30	-20	Female	36	White	$100,000 - $109,000	23	Not at all	Yes	No	NA	No	NA	9	I own	7	Yes	4 year degree	Married	40
Health	60	40	55	45	3	30	30	15	Yes	Yes	300000	650000	1250000	850	1250	10000	No	NA	No	NA	Yes	Yes	I only go out to meet my basic needs (e.g., walk my dog, grocery shopping and etc.)	20	50	51	35	55	52	45	-5	Male	39	African American	$60,000 - $69,000	22	Not at all	Yes	No	NA	No	NA	0	I rent	3	No	High school graduate	Married	18
Income	80	20	83	14	6	90	90	500	Yes	No	325000	460000	1200000	90	180	550	No	NA	No	NA	Yes	Yes	I only go out to meet my basic needs (e.g., walk my dog, grocery shopping and etc.)	18	0	94	0	0	0	7	-43	Female	25	White	$50,000 - $59,000	23	Not at all	Yes	No	NA	No	NA	4	I own	2	No	High school graduate	Married	29
Combined	50	50	46	33	4	30	30	1	No	No	330000	380000	410000	80000	82000	88000	No	NA	No	NA	Yes	Yes	I only go out to meet my basic needs (e.g., walk my dog, grocery shopping and etc.)	30	25	44	22	34	39	38	-12	Male	26	Asian	$20,000 - $29,000	23	Moderately	Yes	No	NA	No	NA	8	I rent	1	No	4 year degree	Never married	26
Combined	50	50	61	39	2	150	60	150	No	Yes	300000	1500000	15000000	5000	20000	500000	No	NA	No	NA	Yes	Yes	I only go out to meet my basic needs (e.g., walk my dog, grocery shopping and etc.)	30	0	71	0	0	0	36	-14	Female	32	White	$40,000 - $49,000	20	Not at all	Yes	No	NA	No	NA	0	I rent	1	No	4 year degree	Never married	32
Health	0	100	70	30	3	45	0	0	No	No	330000	470000	770000	13000	21000	40000	No	NA	No	NA	No	Yes	I only go out to meet my basic needs (e.g., walk my dog, grocery shopping and etc.)	10	0	0	0	0	0	100	50	Male	28	White	$40,000 - $49,000	30	Not at all	No	No	NA	Yes	Respiratory diseases	0	I rent	3	No	High school graduate	Divorced	76
Income	70	30	20	80	2	120	175	500	No	Yes	330000	750000	2500000	875	4000	30000	No	NA	No	NA	Yes	Yes	I only go out to meet my basic needs (e.g., walk my dog, grocery shopping and etc.)	21	90	10	95	100	85	30	-20	Male	45	White	$60,000 - $69,000	23	Moderately	Yes	No	NA	Yes	Diabetes	3	I rent	2	No	High school graduate	Never married	50
Health	65	35	53	47	6	90	90	1500	Yes	Yes	375000	925000	10000000	2800	50000	250000	No	NA	No	NA	Yes	Yes	I only go out to meet my basic needs (e.g., walk my dog, grocery shopping and etc.)	21	49	51	0	0	50	40	-10	Male	45	African American	$70,000 - $79,000	24	Not at all	Yes	No	NA	No	NA	0	I own	3	Yes	Some college	Never married	45
Health	40	60	55	45	4	30	30	100	No	Yes	320000	1200000	2100000	850	4000	13000	No	NA	Yes	Coworker	Yes	Yes	I avoid social gatherings but perform my usual daily routines including going to my workplace	14	30	25	25	50	61	15	-35	Male	45	White	$100,000 - $109,000	16	Not at all	Yes	No	NA	No	NA	2	I own	4	No	4 year degree	Married	45
Income	40	60	72	31	2	45	60	100	Yes	No	310000	300000	5000000	37000	180000	500000	Yes	No	No	NA	Yes	Yes	I only go out to meet my basic needs (e.g., walk my dog, grocery shopping and etc.)	15	100	31	84	75	90	82	32	Male	41	White	$100,000 - $109,000	20	Extremely	No	No	NA	No	NA	7	I rent	4	Yes	4 year degree	Married	70
Control	25	75	70	30	1	60	60	200	Yes	No	300000	500000	1000000	2500	10000	50000	No	NA	No	NA	Yes	Yes	I only go out to meet my basic needs (e.g., walk my dog, grocery shopping and etc.)	18	30	77	0	0	0	35	-15	Female	35	White	$90,000 - $99,000	5	Not at all	Yes	No	NA	Yes	Cardiovascular diseases,Diabetes	0	I own	3	Yes	2 year degree	Never married	62
Health	50	50	47	53	1	180	180	0	No	No	200000	350000	400000	250000	300000	450000	No	NA	No	NA	Yes	Yes	I only go out to meet my basic needs (e.g., walk my dog, grocery shopping and etc.)	90	45	48	19	18	15	67	17	Male	26	White	$40,000 - $49,000	20	Not at all	No	No	NA	No	NA	0	I rent	3	No	2 year degree	Never married	26
Combined	30	70	88	28	3	21	21	50	Yes	Yes	65000	78000	130000	2600	3500	5000	No	NA	No	NA	Yes	Yes	I only go out to meet my basic needs (e.g., walk my dog, grocery shopping and etc.)	12	5	99	25	35	32	20	-30	Male	27	White	$40,000 - $49,000	21	Moderately	Yes	No	NA	No	NA	2	I rent	1	No	4 year degree	Never married	27
Combined	50	50	68	40	1	45	45	150	Yes	No	220000	350000	500	2200000	350000	350	No	NA	No	NA	Yes	Yes	I only go out to meet my basic needs (e.g., walk my dog, grocery shopping and etc.)	21	34	81	29	37	23	26	-24	Female	47	Asian	$110,000 - $119,000	26	Moderately	Yes	No	NA	No	NA	5	I own	4	Yes	4 year degree	Married	47
Health	100	0	29	10	2	7	7	100	Yes	No	110000	300000	450000	55	300	5000	No	NA	No	NA	Yes	Yes	I only go out to meet my basic needs (e.g., walk my dog, grocery shopping and etc.)	25	3	96	0	0	0	0	-50	Female	35	White	$70,000 - $79,000	20	Not at all	Yes	No	NA	No	NA	0	I own	4	Yes	4 year degree	Married	36
Control	40	60	89	73	1	15	60	10000	Yes	Yes	15	70000	70000	70000	70000	80000	Yes	Yes	Yes	Friend,Neighbor	Yes	Yes	I only go out to meet my basic needs (e.g., walk my dog, grocery shopping and etc.)	60	97	69	100	85	69	82	32	Female	28	White	$20,000 - $29,000	24	Extremely	Yes	Yes	Diabetes	Yes	Diabetes	9	I rent	4	Yes	4 year degree	Married	28
Health	60	40	73	27	6	120	120	50	No	No	215000	3500000	15000000	15000	90000	300000	No	NA	No	NA	Yes	Yes	I only go out to meet my basic needs (e.g., walk my dog, grocery shopping and etc.)	30	50	50	0	0	20	0	-50	Male	41	White	$40,000 - $49,000	30	Moderately	Yes	No	NA	No	NA	0	I rent	2	No	Some college	Never married	41
Combined	50	50	82	27	3	60	60	0	No	No	10000	35000	75000	1000	3500	4000	No	NA	Yes	Family member	Yes	Yes	I only go out to meet my basic needs (e.g., walk my dog, grocery shopping and etc.)	14	44	5	40	17	4	100	50	Male	29	White	$80,000 - $89,000	25	Not at all	No	No	NA	Yes	Diabetes	0	I rent	4	No	4 year degree	Never married	60
Combined	60	40	40	60	4	240	365	5000	Yes	Yes	400000	4000000	50000000	3500	10000	50000	No	NA	No	NA	Yes	Yes	I only go out to meet my basic needs (e.g., walk my dog, grocery shopping and etc.)	25	10	40	15	0	0	40	-10	Female	44	African American	$120,000 - $129,000	25	Moderately	Yes	No	NA	No	NA	0	I own	2	No	4 year degree	Never married	44
Income	50	50	50	50	5	100	100	25	No	No	350000	500000	1000000	10000	20000	40000	No	NA	No	NA	Yes	Yes	I only go out to meet my basic needs (e.g., walk my dog, grocery shopping and etc.)	30	0	96	0	0	0	3	-47	Female	25	Asian	$50,000 - $59,000	23	Moderately	Yes	No	NA	No	NA	0	I own	4	No	4 year degree	Never married	55
Combined	20	80	30	70	2	90	90	25	No	No	350000	900000	1400000	12100	40000	150000	No	NA	No	NA	Yes	Yes	I only go out to meet my basic needs (e.g., walk my dog, grocery shopping and etc.)	14	0	80	0	25	40	80	30	Male	39	White	$70,000 - $79,000	24	Moderately	No	No	NA	No	NA	0	I rent	3	No	High school graduate	Married	39
Income	0	100	40	60	6	180	180	10	No	No	300000	450000	900000	7000	11000	20000	No	NA	No	NA	Yes	Yes	I only go out to meet my basic needs (e.g., walk my dog, grocery shopping and etc.)	21	0	0	0	5	5	90	40	Female	24	White	$60,000 - $69,000	30	Not at all	Yes	Yes	Kidney diseases	Yes	Kidney diseases	0	I rent	3	No	High school graduate	Never married	57
Health	100	0	90	10	3	60	60	100	Yes	Yes	350000	520000	1000000	4000	7500	12000	No	NA	No	NA	Yes	Yes	I only go out to meet my basic needs (e.g., walk my dog, grocery shopping and etc.)	14	5	75	0	0	0	10	-40	Male	27	Asian	$140,000 - $149,000	22	Not at all	Yes	No	NA	No	NA	9	I own	3	Yes	4 year degree	Married	27
Combined	80	20	60	40	5	180	180	300	No	No	361000	1350200	6274320	4000	10000	36875	No	NA	No	NA	Yes	Yes	I only go out to meet my basic needs (e.g., walk my dog, grocery shopping and etc.)	45	10	80	0	0	0	0	-50	Male	29	White	$20,000 - $29,000	25	Not at all	No	No	NA	No	NA	0	I rent	1	No	Some college	Never married	29
Control	50	50	77	65	1	10	20	100	No	No	250000	200000	400000	120000	90000	150000	Yes	No	No	NA	Yes	No	NA	NA	25	89	68	88	75	82	32	Male	55	White	$50,000 - $59,000	25	Extremely	No	No	NA	No	NA	8	I own	2	No	4 year degree	Married	25
Control	50	50	80	60	2	30	30	0	No	No	130000	1000000	1500000	800	1800	5000	No	NA	No	NA	Yes	Yes	I only go out to meet my basic needs (e.g., walk my dog, grocery shopping and etc.)	20	50	50	50	35	20	75	25	Male	30	American Indian	$80,000 - $89,000	20	Not at all	No	No	NA	No	NA	0	I own	1	No	Some college	Never married	30
Income	100	0	69	31	3	30	90	500	No	No	250000	325000	1500000	3000	12000	88000	No	NA	No	NA	Yes	Yes	I only go out to meet my basic needs (e.g., walk my dog, grocery shopping and etc.)	14	33	0	88	70	35	60	10	Male	55	White	less than $20,000	25	Moderately	No	Yes	Diabetes	Yes	Cancer,Diabetes	0	I rent	1	No	2 year degree	Never married	55
Control	60	40	72	44	4	90	90	150	No	No	350000	850000	2500000	13000	45000	125000	No	NA	No	NA	Yes	Yes	I only go out to meet my basic needs (e.g., walk my dog, grocery shopping and etc.)	25	0	78	0	0	0	40	-10	Male	47	White	$40,000 - $49,000	20	Moderately	No	Yes	Cardiovascular diseases	No	NA	0	I own	1	No	High school graduate	Never married	47
Control	50	50	70	30	1	90	60	100	No	No	180000	210000	280000	5000	15000	25000	No	NA	No	NA	Yes	Yes	I only go out to meet my basic needs (e.g., walk my dog, grocery shopping and etc.)	14	0	0	40	50	50	25	-25	Male	26	White	$30,000 - $39,000	16	Extremely	Yes	No	NA	No	NA	0	I rent	1	No	High school graduate	Never married	26
Combined	50	50	80	70	2	48	48	50	Yes	Yes	250000	200000	0	20000	5000	0	No	NA	Yes	Other	No	No	NA	NA	79	70	94	80	93	88	38	Male	29	White	$50,000 - $59,000	20	Moderately	Yes	Yes	Cardiovascular diseases,Hepatitis B	Yes	Cardiovascular diseases	8	I rent	5	Yes	4 year degree	Married	48
Income	60	40	77	20	2	175	200	3000	No	No	350000	500000	1000000	300000	500000	1000000	No	NA	No	NA	Yes	Yes	I only go out to meet my basic needs (e.g., walk my dog, grocery shopping and etc.)	45	8	89	0	12	9	10	-40	Male	27	White	$110,000 - $119,000	30	Not at all	Yes	No	NA	Yes	Cardiovascular diseases	0	I rent	3	No	Some college	Never married	61
Income	0	100	72	41	1	0	0	0	No	No	1000000	200000	20	700	100	2	No	NA	No	NA	No	No	NA	NA	90	0	100	93	92	75	25	Female	48	White	$130,000 - $139,000	20	Not at all	Yes	No	NA	No	NA	10	I own	4	No	Some college	Married	48
Control	85	15	75	20	2	45	45	100	Yes	No	300000	700000	20000000	15000	30000	150000	No	NA	No	NA	Yes	Yes	I only go out to meet my basic needs (e.g., walk my dog, grocery shopping and etc.)	25	0	70	0	0	0	0	-50	Male	33	Asian	$140,000 - $149,000	16	Not at all	Yes	No	NA	No	NA	1	I rent	3	No	4 year degree	Never married	64
Income	50	50	66	71	3	45	45	100	Yes	Yes	90000	300000	400000	9000	15000	25000	No	NA	No	NA	Yes	Yes	I only go out to meet my basic needs (e.g., walk my dog, grocery shopping and etc.)	14	93	0	94	97	100	17	-33	Female	69	White	$20,000 - $29,000	24	Not at all	Yes	No	NA	No	NA	10	I own	1	No	Some college	Divorced	69
Combined	50	50	50	50	6	30	30	25	Yes	Yes	300000	750000	1500000	1500	10000	30000	No	NA	No	NA	Yes	Yes	I only go out to meet my basic needs (e.g., walk my dog, grocery shopping and etc.)	15	20	20	35	66	73	9	-41	Male	51	White	$60,000 - $69,000	22	Not at all	Yes	Yes	Cardiovascular diseases,Diabetes	No	NA	2	I rent	2	No	4 year degree	Married	51
Combined	10	90	90	10	1	60	5	2	No	No	300000	4000000	4000000	50000	2000000	3000000	No	NA	No	NA	Yes	Yes	I only go out to meet my basic needs (e.g., walk my dog, grocery shopping and etc.)	20	39	6	67	75	74	85	35	Male	35	White	$30,000 - $39,000	20	Not at all	Yes	No	NA	No	NA	1	I own	6	Yes	4 year degree	Married	35
Income	65	35	70	40	3	60	60	50	Yes	Yes	340000	360000	300000	1500	2000	3000	No	NA	No	NA	Yes	Yes	I only go out to meet my basic needs (e.g., walk my dog, grocery shopping and etc.)	27	10	80	58	18	16	19	-31	Male	27	Asian	$70,000 - $79,000	26	Moderately	No	No	NA	No	NA	8	I own	6	Yes	4 year degree	Never married	59
Combined	75	25	75	25	6	30	60	25	No	No	6500	12850	562000	3450	12500	65000	No	NA	No	NA	Yes	Yes	I only go out to meet my basic needs (e.g., walk my dog, grocery shopping and etc.)	30	80	15	86	18	73	30	-20	Male	31	White	$70,000 - $79,000	20	Moderately	Yes	No	NA	No	NA	8	I own	1	No	2 year degree	Never married	31
Income	40	60	93	82	1	60	30	10000	Yes	Yes	19	300000	500000	500000	70000	70000	Yes	Yes	Yes	Family member,Friend	Yes	Yes	I only go out to meet my basic needs (e.g., walk my dog, grocery shopping and etc.)	10	99	71	92	60	84	75	25	Male	28	White	$20,000 - $29,000	24	Extremely	Yes	Yes	Diabetes	Yes	Diabetes	8	I rent	4	Yes	4 year degree	Married	28
Combined	50	50	60	40	3	365	365	500	Yes	Yes	350000	20000000	100000000	500	50000	1000000	No	NA	Yes	Family member,Neighbor	Yes	Yes	I only go out to meet my basic needs (e.g., walk my dog, grocery shopping and etc.)	21	0	80	0	0	0	0	-50	Male	40	White	$80,000 - $89,000	20	Extremely	Yes	No	NA	No	NA	0	I own	2	No	Some college	Married	45
Combined	50	50	50	50	1	365	365	75	Yes	Yes	310000	450000	1000000	8000	16000	75000	No	NA	No	NA	Yes	Yes	I only go out to meet my basic needs (e.g., walk my dog, grocery shopping and etc.)	45	90	10	77	78	81	26	-24	Male	34	Asian	$40,000 - $49,000	30	Moderately	No	No	NA	Yes	Cardiovascular diseases,Diabetes,Kidney diseases,Respiratory diseases	0	I rent	3	No	Some college	Divorced	92
Income	40	60	42	61	1	30	20	1000	No	No	360000	500000	800000	13000	20000	50000	No	NA	No	NA	Yes	Yes	I only go out to meet my basic needs (e.g., walk my dog, grocery shopping and etc.)	15	81	51	61	9	11	58	8	Male	32	White	$50,000 - $59,000	20	Not at all	Yes	No	NA	No	NA	0	I own	1	No	2 year degree	Never married	32
Control	70	30	60	40	1	60	90	250	No	No	362108	4000000	5000000	17221	80000	150000	No	NA	No	NA	Yes	Yes	I only go out to meet my basic needs (e.g., walk my dog, grocery shopping and etc.)	28	20	75	5	15	15	20	-30	Female	36	White	$20,000 - $29,000	25	Moderately	Yes	No	NA	No	NA	0	I own	1	No	4 year degree	Never married	36
Control	50	50	63	73	3	5	6	130	Yes	Yes	5	6	120	5	6	7	Yes	Yes	Yes	Family member	Yes	Yes	I only go out to meet my basic needs (e.g., walk my dog, grocery shopping and etc.) and to visit close family members	6	88	78	73	73	83	79	29	Male	32	African American	$20,000 - $29,000	3	Not at all	Yes	Yes	Cancer	Yes	Cardiovascular diseases	5	I rent	5	Yes	Some college	Married	32
Control	50	50	86	80	5	30	30	2000	Yes	Yes	5000	250	300	250	2000	250	No	NA	No	NA	Yes	Yes	I only go out to meet my basic needs (e.g., walk my dog, grocery shopping and etc.) and to visit close family members	30	75	86	89	87	80	87	37	Male	28	White	$20,000 - $29,000	30	Moderately	Yes	No	NA	No	NA	8	I own	6	Yes	4 year degree	Married	18
Combined	50	50	50	90	3	120	120	100	No	No	304826	800000	2000000	122031	300000	1000000	No	NA	No	NA	Yes	Yes	I only go out to meet my basic needs (e.g., walk my dog, grocery shopping and etc.)	28	85	0	85	70	70	60	10	Male	32	White	$60,000 - $69,000	23	Not at all	Yes	No	NA	No	NA	3	I own	3	Yes	4 year degree	Never married	70
Health	60	40	62	40	5	45	45	200	Yes	Yes	250000	540000	750000	5500	7500	9000	Yes	No	No	NA	Yes	Yes	I only go out to meet my basic needs (e.g., walk my dog, grocery shopping and etc.)	28	100	17	73	43	37	0	-50	Male	36	White	$70,000 - $79,000	0	Moderately	Yes	Yes	Respiratory diseases	No	NA	8	I own	4	Yes	4 year degree	Married	36
Health	20	80	64	35	4	7	7	10	No	Yes	44635	34000	120000	2103	2300	25000	No	NA	No	NA	Yes	Yes	I avoid social gatherings but perform my usual daily routines including going to my workplace	7	100	19	100	96	85	14	-36	Male	40	White	$20,000 - $29,000	20	Moderately	No	No	NA	No	NA	7	I own	3	Yes	2 year degree	Married	40
Health	30	70	64	54	1	90	90	100	Yes	No	45000	250000	500000	5000	20000	50000	No	NA	No	NA	Yes	Yes	I only go out to meet my basic needs (e.g., walk my dog, grocery shopping and etc.) and to visit close family members	14	56	85	29	37	35	38	-12	Male	34	Asian	$20,000 - $29,000	5	Extremely	No	No	NA	No	NA	7	I own	3	No	Less than high school	Never married	69
Income	50	50	50	50	1	30	30	250	Yes	Yes	330891	526988	1028654	14867	21576	50245	No	NA	No	NA	Yes	Yes	I perform my usual daily routines including going to my workplace but practice social distancing or keep a distance from others	21	100	0	100	100	100	20	-30	Female	34	White	$50,000 - $59,000	22	Not at all	Yes	No	NA	Yes	Cardiovascular diseases,Diabetes	0	I own	6	Yes	High school graduate	Married	37
Combined	50	50	65	45	4	14	14	150	No	No	300000	500000	1000000	2000	5000	10000	No	NA	No	NA	Yes	Yes	I only go out to meet my basic needs (e.g., walk my dog, grocery shopping and etc.)	7	50	50	20	20	25	40	-10	Female	36	White	$70,000 - $79,000	22	Not at all	Yes	No	NA	No	NA	0	I rent	5	No	High school graduate	Never married	45
Health	55	45	61	39	4	21	10	3	Yes	Yes	85000	86000	100000	1500	2000	2500	Yes	No	No	NA	Yes	Yes	I only go out to meet my basic needs (e.g., walk my dog, grocery shopping and etc.) and to visit close family members	15	81	40	87	73	55	82	32	Male	28	White	$40,000 - $49,000	26	Moderately	Yes	Yes	Diabetes	No	NA	10	I rent	4	No	4 year degree	Married	62
Combined	40	60	80	20	1	200	30	40	No	No	100000	180000	240000	10000	25000	30000	No	NA	No	NA	Yes	Yes	I only go out to meet my basic needs (e.g., walk my dog, grocery shopping and etc.)	30	0	80	0	0	0	0	-50	Female	57	White	$40,000 - $49,000	20	Not at all	Yes	Yes	Diabetes,Respiratory diseases	Yes	Cancer,Cardiovascular diseases,Diabetes,Respiratory diseases	0	I own	5	No	Some college	Divorced	57
Income	50	50	50	50	6	365	0	0	No	No	250000	365000	600000	100000	200000	300000	No	NA	Yes	Family member	Yes	Yes	I only go out to meet my basic needs (e.g., walk my dog, grocery shopping and etc.)	21	94	2	100	100	100	30	-20	Male	38	African American	$60,000 - $69,000	26	Not at all	No	No	NA	Yes	Diabetes	10	I own	3	No	High school graduate	Never married	70
Income	40	60	65	52	3	45	45	20	Yes	Yes	300000	600000	750000	3000	6000	10000	No	NA	No	NA	Yes	Yes	I only go out to meet my basic needs (e.g., walk my dog, grocery shopping and etc.)	25	50	50	57	64	59	38	-12	Male	29	Asian	$30,000 - $39,000	25	Moderately	No	No	NA	Yes	Cardiovascular diseases,Diabetes	0	I own	1	No	Some college	Never married	29
Combined	20	80	31	69	6	700	800	500	Yes	Yes	325000	578000	1956000	2700	6300	49500	No	NA	No	NA	Yes	Yes	I only go out to meet my basic needs (e.g., walk my dog, grocery shopping and etc.)	23	78	8	93	87	98	17	-33	Male	45	White	$80,000 - $89,000	24	Moderately	Yes	No	NA	Yes	Kidney diseases	7	I own	3	No	Some college	Never married	71
Income	0	100	80	20	3	50	500	2	No	No	400000	1200000	60000000	10000	60000	500000	No	NA	No	NA	Yes	Yes	I only go out to meet my basic needs (e.g., walk my dog, grocery shopping and etc.)	14	0	16	0	0	0	0	-50	Male	31	White	less than $20,000	0	Extremely	No	Yes	Cardiovascular diseases	No	NA	10	I rent	1	No	Some college	Never married	31
Income	10	90	44	56	5	90	150	2000	No	No	125000	2500000	45000000	15000	250000	3000000	No	NA	No	NA	Yes	Yes	I only go out to meet my basic needs (e.g., walk my dog, grocery shopping and etc.)	15	0	9	0	0	0	9	-41	Male	37	White	$30,000 - $39,000	18	Moderately	Yes	No	NA	No	NA	0	I rent	1	No	4 year degree	Never married	37
Health	50	50	25	65	5	7	7	100	No	No	350000	500000	600000	100000	125000	150000	No	NA	No	NA	Yes	Yes	I perform my usual daily routines including going to my workplace but practice social distancing or keep a distance from others	20	61	38	41	25	22	71	21	Male	29	White	$50,000 - $59,000	25	Not at all	Yes	No	NA	No	NA	0	I own	1	No	4 year degree	Never married	29
Combined	100	0	73	27	1	60	0	0	No	No	340000	700000	1500000	1700	4000	7000	No	NA	No	NA	Yes	Yes	I only go out to meet my basic needs (e.g., walk my dog, grocery shopping and etc.)	30	100	0	100	65	96	30	-20	Female	39	White	$50,000 - $59,000	20	Not at all	No	No	NA	No	NA	0	I own	7	Yes	Professional degree	Married	42
Health	40	60	88	78	1	30	25	25	Yes	Yes	300000	250000	0	250000	300000	1000	No	NA	No	NA	Yes	Yes	I only go out to meet my basic needs (e.g., walk my dog, grocery shopping and etc.)	15	75	32	12	75	44	97	47	Female	28	White	$100,000 - $109,000	26	Moderately	Yes	Yes	Diabetes	No	NA	9	I own	4	Yes	Professional degree	Married	50
Health	70	30	84	63	1	20	30	20	Yes	Yes	20	20	10	29	10	20	Yes	Yes	Yes	Family member	Yes	Yes	I only go out to meet my basic needs (e.g., walk my dog, grocery shopping and etc.)	20	78	73	70	77	72	77	27	Male	65	White	$20,000 - $29,000	20	Moderately	Yes	Yes	Hepatitis B	Yes	Cardiovascular diseases	8	I rent	20	Yes	High school graduate	Married	65
Income	90	10	40	70	5	30	30	1000	Yes	Yes	10000	750000	1200000	5000	20000	35000	No	NA	No	NA	Yes	Yes	I only go out to meet my basic needs (e.g., walk my dog, grocery shopping and etc.)	20	100	0	100	100	100	10	-40	Female	36	White	$110,000 - $119,000	20	Not at all	Yes	No	NA	No	NA	9	I own	6	Yes	2 year degree	Married	39
Control	60	40	70	30	3	60	60	50	No	No	330000	1500000	2500000	700	3000	5000	No	NA	Yes	Family member,Friend	Yes	Yes	I only go out to meet my basic needs (e.g., walk my dog, grocery shopping and etc.)	21	3	37	0	6	6	8	-42	Male	60	White	$30,000 - $39,000	0	Not at all	No	No	NA	Yes	Cancer,Kidney diseases	0	I own	2	No	4 year degree	Never married	85
Control	70	30	73	100	3	21	21	10	Yes	Yes	940000	1200000	1500000	800	1200	1600	No	NA	No	NA	Yes	Yes	I avoid social gatherings but perform my usual daily routines including going to my workplace	10	0	100	16	20	11	0	-50	Male	30	White	$40,000 - $49,000	25	Moderately	Yes	No	NA	No	NA	10	I rent	3	Yes	4 year degree	Married	30
Income	50	50	50	50	5	7	1	0	Yes	Yes	90000	90010	100000	20000	20100	20150	No	NA	No	NA	Yes	Yes	I perform my usual daily routines including going to my workplace but practice social distancing or keep a distance from others	14	50	50	89	100	100	30	-20	Male	35	White	$40,000 - $49,000	20	Moderately	Yes	No	NA	No	NA	10	I rent	1	No	4 year degree	Never married	35
Income	25	75	30	70	2	60	14	0	No	No	5000	15000	20000	250	400	500	No	NA	No	NA	Yes	Yes	I only go out to meet my basic needs (e.g., walk my dog, grocery shopping and etc.)	15	5	0	10	50	70	30	-20	Male	37	White	$110,000 - $119,000	20	Not at all	No	No	NA	No	NA	0	I own	3	No	4 year degree	Never married	73
Income	100	0	60	40	6	28	28	20	No	No	280000	1000000	3000000	5000	26000	489000	No	NA	No	NA	Yes	Yes	I only go out to meet my basic needs (e.g., walk my dog, grocery shopping and etc.)	30	0	62	0	0	0	0	-50	Male	26	African American	$20,000 - $29,000	0	Not at all	Yes	No	NA	No	NA	0	I rent	4	No	4 year degree	Never married	71
Health	100	0	75	25	3	180	180	20	Yes	Yes	120000	15000	150000	800	1500	10000	No	NA	No	NA	Yes	Yes	I only go out to meet my basic needs (e.g., walk my dog, grocery shopping and etc.)	45	50	50	35	20	45	10	-40	Male	37	White	$40,000 - $49,000	20	Moderately	No	No	NA	Yes	Cardiovascular diseases,Diabetes	0	I own	5	Yes	4 year degree	Divorced	37
Control	60	40	70	50	2	21	14	20	No	No	30000	45000	700000	5000	15000	30000	No	NA	No	NA	Yes	Yes	I only go out to meet my basic needs (e.g., walk my dog, grocery shopping and etc.)	15	100	36	100	77	89	10	-40	Female	29	White	$60,000 - $69,000	25	Moderately	No	No	NA	No	NA	9	I rent	2	No	4 year degree	Never married	34
Control	70	30	30	70	3	60	90	80	Yes	Yes	352160	100	370000	7276	7500	7500	Yes	No	No	NA	Yes	Yes	I avoid social gatherings but perform my usual daily routines including going to my workplace	50	100	0	100	100	100	0	-50	Male	30	White	$60,000 - $69,000	20	Extremely	Yes	Yes	Diabetes	No	NA	10	I rent	4	No	4 year degree	Never married	52
Control	30	70	75	22	3	100	100	50	Yes	Yes	200000	500000	1000000	2000	3500	5000	No	NA	Yes	Friend	Yes	Yes	I only go out to meet my basic needs (e.g., walk my dog, grocery shopping and etc.)	24	6	97	1	6	4	40	-10	Female	41	White	$30,000 - $39,000	20	Moderately	Yes	No	NA	No	NA	0	I rent	5	Yes	2 year degree	Married	41
Income	70	30	60	40	6	120	120	750	Yes	No	350000	800000	12000000	7500	20000	575000	No	NA	No	NA	Yes	Yes	I only go out to meet my basic needs (e.g., walk my dog, grocery shopping and etc.)	20	0	80	0	0	50	20	-30	Male	32	White	$40,000 - $49,000	20	Moderately	Yes	No	NA	Yes	Respiratory diseases	0	I own	3	No	4 year degree	Never married	73
Health	50	50	62	46	3	45	60	100	No	No	350000	1000000	3000000	340	1000	5000	No	NA	No	NA	Yes	Yes	I only go out to meet my basic needs (e.g., walk my dog, grocery shopping and etc.)	21	64	54	59	73	67	18	-32	Female	38	White	$40,000 - $49,000	20	Moderately	Yes	No	NA	Yes	Cardiovascular diseases	0	I own	2	Yes	4 year degree	Divorced	38
Health	100	0	0	100	3	0	0	0	No	No	5000	10000	15000	500	600	700	No	NA	No	NA	No	No	NA	NA	0	0	0	0	0	60	10	Male	50	White	less than $20,000	20	Not at all	No	No	NA	No	NA	2	I rent	1	No	Some college	Never married	50
Income	50	50	50	50	6	60	60	25	No	No	350000	800000	2500000	1500	5000	15000	No	NA	No	NA	Yes	Yes	I only go out to meet my basic needs (e.g., walk my dog, grocery shopping and etc.)	20	0	100	0	0	0	60	10	Male	28	White	$30,000 - $39,000	22	Moderately	Yes	No	NA	No	NA	10	I own	2	No	High school graduate	Never married	32
Health	100	0	50	50	2	30	0	0	Yes	No	600000	2000000	3000000	1000	6000	33000	No	NA	No	NA	Yes	Yes	I only go out to meet my basic needs (e.g., walk my dog, grocery shopping and etc.)	22	0	0	90	100	50	0	-50	Female	51	White	$40,000 - $49,000	26	Extremely	Yes	No	NA	No	NA	0	I rent	4	Yes	2 year degree	Married	51
Income	50	50	50	50	3	10	10	500	No	No	100000	200000	500000	100000	20000	300000	No	NA	No	NA	No	No	NA	NA	54	50	42	54	55	64	14	Male	25	Asian	$40,000 - $49,000	7	Moderately	No	No	NA	No	NA	0	I rent	1	No	4 year degree	Never married	25
Income	50	50	50	50	6	90	90	0	No	No	300000	450000	1000000	10000	20000	50000	No	NA	No	NA	Yes	Yes	I only go out to meet my basic needs (e.g., walk my dog, grocery shopping and etc.)	30	0	0	0	0	0	0	-50	Male	27	African American	$30,000 - $39,000	25	Not at all	No	No	NA	No	NA	0	I own	2	No	High school graduate	Never married	27
Control	54	46	68	72	3	12	21	2500	Yes	Yes	273808	305913	300000	300000	240000	12000	Yes	No	No	NA	Yes	Yes	I only go out to meet my basic needs (e.g., walk my dog, grocery shopping and etc.)	12	66	68	71	68	73	72	22	Male	30	African American	$50,000 - $59,000	29	Extremely	No	No	NA	Yes	Hepatitis B	9	I own	5	No	Professional degree	Married	22
Income	55	45	59	54	2	20	25	100	Yes	Yes	300000	340000	350000	300000	340000	350000	No	NA	Yes	Friend	Yes	Yes	I only go out to meet my basic needs (e.g., walk my dog, grocery shopping and etc.)	20	67	41	60	66	60	29	-21	Male	27	African American	$40,000 - $49,000	26	Moderately	Yes	No	NA	No	NA	2	I rent	2	Yes	4 year degree	Never married	27
Control	70	30	90	10	3	30	30	100	Yes	Yes	350225	425000	1250000	528	1250	3500	No	NA	No	NA	Yes	Yes	I only go out to meet my basic needs (e.g., walk my dog, grocery shopping and etc.)	21	70	25	65	30	45	50	0	Female	57	White	$70,000 - $79,000	25	Moderately	Yes	No	NA	Yes	Cardiovascular diseases,Diabetes	2	I own	2	No	High school graduate	Married	60
Combined	50	50	77	84	2	45	60	8000	Yes	Yes	115000	25000	300000	25000	25000	25000	Yes	No	No	NA	Yes	Yes	I only go out to meet my basic needs (e.g., walk my dog, grocery shopping and etc.)	28	74	62	77	62	78	84	34	Male	28	Asian	$60,000 - $69,000	26	Extremely	No	No	NA	No	NA	10	I rent	5	Yes	Professional degree	Married	82
Combined	50	50	100	39	3	3	29	22	No	No	100000	33444	20000	2234	5000	2455	No	NA	No	NA	No	No	NA	NA	41	69	50	54	75	52	2	Female	32	White	$90,000 - $99,000	26	Extremely	No	No	NA	No	NA	6	I rent	3	No	4 year degree	Separated	25
Health	70	30	80	20	1	60	90	100	No	No	330000	1000000	3000000	15800	50000	100000	No	NA	No	NA	Yes	Yes	I only go out to meet my basic needs (e.g., walk my dog, grocery shopping and etc.)	21	5	85	5	30	40	10	-40	Female	63	White	less than $20,000	5	Not at all	Yes	Yes	Respiratory diseases	No	NA	7	I rent	1	No	2 year degree	Divorced	63
Combined	50	50	60	60	3	120	120	10	No	No	300000	450000	1500000	130000	300000	500000	No	NA	No	NA	Yes	Yes	I only go out to meet my basic needs (e.g., walk my dog, grocery shopping and etc.)	33	0	100	0	0	0	0	-50	Female	37	White	$30,000 - $39,000	20	Not at all	Yes	No	NA	Yes	Cardiovascular diseases,Hepatitis B	0	I own	1	No	High school graduate	Divorced	37
Combined	60	40	44	62	5	90	90	10	No	No	350000	2000000	80000000	7800	100000	2000000	No	NA	No	NA	Yes	Yes	I only go out to meet my basic needs (e.g., walk my dog, grocery shopping and etc.)	15	4	36	0	2	7	43	-7	Female	35	White	$30,000 - $39,000	0	Extremely	No	No	NA	No	NA	1	I own	2	No	4 year degree	Never married	40
Income	80	20	75	30	3	180	365	25	No	No	330000	425000	900000	2000	4500	12000	No	NA	No	NA	Yes	Yes	I only go out to meet my basic needs (e.g., walk my dog, grocery shopping and etc.) and to visit close family members	30	6	5	66	56	67	15	-35	Male	36	White	$60,000 - $69,000	20	Not at all	Yes	No	NA	Yes	Kidney diseases	0	I rent	1	No	4 year degree	Never married	36
Combined	60	40	50	50	1	200	200	200	No	No	350000	600000	1000000	600	2500	150000	No	NA	No	NA	Yes	Yes	I only go out to meet my basic needs (e.g., walk my dog, grocery shopping and etc.)	16	18	24	0	11	0	37	-13	Female	52	White	$80,000 - $89,000	26	Moderately	Yes	No	NA	Yes	Diabetes,Respiratory diseases	7	I own	2	No	4 year degree	Married	72
Combined	100	0	80	20	5	365	90	500	No	No	200000	1000000	10000000	1000	10000	40000	No	NA	No	NA	Yes	Yes	I only go out to meet my basic needs (e.g., walk my dog, grocery shopping and etc.)	20	0	70	0	0	0	15	-35	Female	31	White	Equal or more than $150,000	20	Moderately	Yes	No	NA	No	NA	0	I own	2	No	Professional degree	Married	32
Combined	50	50	50	50	6	60	60	20	No	No	340000	1000000	3000000	110000	400000	1000000	No	NA	No	NA	Yes	Yes	I only go out to meet my basic needs (e.g., walk my dog, grocery shopping and etc.)	40	40	60	50	49	51	50	0	Male	25	Asian	$80,000 - $89,000	0	Moderately	No	No	NA	No	NA	6	I own	4	No	2 year degree	Never married	45
Combined	70	30	58	42	4	53	27	112	Yes	No	300000	2700000	6230000	5000	21000	10350	No	NA	No	NA	Yes	Yes	I perform my usual daily routines including going to my workplace but practice social distancing or keep a distance from others	17	6	68	0	6	5	27	-23	Male	55	White	$40,000 - $49,000	21	Moderately	Yes	No	NA	No	NA	0	I own	1	No	2 year degree	Divorced	55
Income	50	50	50	50	6	30	10	5	No	No	300000	500000	1700000	8000	25000	29000	No	NA	No	NA	Yes	Yes	I only go out to meet my basic needs (e.g., walk my dog, grocery shopping and etc.)	20	61	77	50	78	70	37	-13	Male	22	Other	$50,000 - $59,000	30	Moderately	Yes	No	NA	No	NA	5	I rent	3	No	4 year degree	Never married	28
Income	60	40	100	50	2	14	28	1000	Yes	Yes	350000	475000	0	13000	25000	0	No	NA	No	NA	Yes	Yes	I only go out to meet my basic needs (e.g., walk my dog, grocery shopping and etc.)	18	66	91	77	100	100	0	-50	Female	28	White	$50,000 - $59,000	26	Extremely	Yes	No	NA	No	NA	6	I rent	3	No	4 year degree	Never married	54
Combined	50	50	60	40	2	90	90	0	No	No	5000	50000	300000	500	5000	50000	No	NA	No	NA	Yes	Yes	I perform my usual daily routines including going to my workplace but practice social distancing or keep a distance from others	21	0	100	0	0	0	50	0	Male	34	White	$60,000 - $69,000	20	Moderately	Yes	No	NA	No	NA	0	I own	3	Yes	Some college	Married	34
Income	25	75	81	55	1	7	10	15	No	No	200000	450000	700000	30000	100000	30000	No	NA	No	NA	Yes	Yes	I only go out to meet my basic needs (e.g., walk my dog, grocery shopping and etc.)	35	7	79	7	13	9	17	-33	Male	28	White	$100,000 - $109,000	30	Moderately	Yes	No	NA	No	NA	0	I rent	5	Yes	4 year degree	Married	32
Health	70	30	65	35	2	14	21	100	No	No	100000	500000	4000000	1500	2000	6000	No	NA	No	NA	Yes	Yes	I avoid social gatherings but perform my usual daily routines including going to my workplace	14	59	28	72	64	69	59	9	Male	30	White	$40,000 - $49,000	22	Moderately	Yes	No	NA	No	NA	1	I rent	3	No	4 year degree	Never married	31
Income	50	50	81	20	4	14	14	100	Yes	Yes	350000	250000	900000	12000	25000	45000	No	NA	No	NA	Yes	Yes	I only go out to meet my basic needs (e.g., walk my dog, grocery shopping and etc.)	20	11	96	15	30	32	42	-8	Female	37	White	$60,000 - $69,000	20	Moderately	Yes	No	NA	Yes	Cardiovascular diseases,Diabetes	0	I own	5	Yes	4 year degree	Married	37
Combined	70	30	80	20	5	90	90	100	No	No	330000	900000	2000000	11000	30000	300000	No	NA	No	NA	Yes	Yes	I only go out to meet my basic needs (e.g., walk my dog, grocery shopping and etc.)	45	0	82	0	0	0	0	-50	Female	38	Other	$20,000 - $29,000	20	Not at all	Yes	No	NA	Yes	Cardiovascular diseases,Diabetes	5	I rent	1	No	4 year degree	Never married	38
Income	50	50	34	62	2	100	100	300	Yes	Yes	350000	5000000	20000000	13000	100000	2000000	No	NA	No	NA	Yes	Yes	I only go out to meet my basic needs (e.g., walk my dog, grocery shopping and etc.)	20	0	86	0	6	20	32	-18	Female	23	Other	$60,000 - $69,000	0	Not at all	Yes	No	NA	Yes	Cardiovascular diseases,Kidney diseases	8	I own	5	No	4 year degree	Never married	62
Income	65	35	47	57	1	60	180	20	No	No	1000000	1500000	5000000	400	600	20000	No	NA	No	NA	Yes	Yes	I perform my usual daily routines including going to my workplace but practice social distancing or keep a distance from others	30	17	72	1	16	4	7	-43	Male	36	Asian	$50,000 - $59,000	20	Extremely	No	No	NA	Yes	Cardiovascular diseases,Diabetes	0	I rent	5	No	Some college	Never married	86
Control	60	40	85	60	3	120	180	10000	No	No	364000	680000	55	1500	3000	38000	No	NA	No	NA	Yes	Yes	I only go out to meet my basic needs (e.g., walk my dog, grocery shopping and etc.) and to visit close family members	20	83	1	88	90	90	40	-10	Male	28	White	$90,000 - $99,000	26	Not at all	No	No	NA	Yes	Cardiovascular diseases,Diabetes,Kidney diseases	1	I own	3	No	High school graduate	Never married	54
Health	75	25	80	20	5	90	90	500	No	No	350000	2000000	4200000	1100	4200	9000	No	NA	No	NA	Yes	Yes	I only go out to meet my basic needs (e.g., walk my dog, grocery shopping and etc.)	21	15	57	0	0	5	45	-5	Male	32	White	$60,000 - $69,000	20	Not at all	Yes	No	NA	No	NA	0	I rent	1	No	4 year degree	Never married	32
Health	50	50	50	50	1	90	90	200	Yes	Yes	300000	2000000	4000000	2000	20000	30000	No	NA	No	NA	Yes	Yes	I only go out to meet my basic needs (e.g., walk my dog, grocery shopping and etc.)	20	0	50	0	0	0	0	-50	Male	38	White	$20,000 - $29,000	20	Not at all	Yes	No	NA	Yes	Cardiovascular diseases,Diabetes	0	I rent	1	No	Professional degree	Never married	38
Combined	50	50	40	60	1	30	30	30	No	No	337000	450000	700000	12300	30000	38000	No	NA	No	NA	Yes	Yes	I only go out to meet my basic needs (e.g., walk my dog, grocery shopping and etc.)	7	63	86	85	85	97	50	0	Female	42	White	$60,000 - $69,000	20	Moderately	Yes	No	NA	No	NA	6	I own	2	No	2 year degree	Married	47
Income	50	50	70	30	1	30	30	100	Yes	Yes	150000	500000	10000000	1500	10000	100000	No	NA	No	NA	Yes	Yes	I only go out to meet my basic needs (e.g., walk my dog, grocery shopping and etc.)	14	35	0	89	72	74	43	-7	Female	31	White	$80,000 - $89,000	0	Not at all	Yes	No	NA	No	NA	7	I own	4	Yes	4 year degree	Married	33
Income	75	25	70	50	4	60	60	30	Yes	No	363000	1050000	7500000	122031	600000	1250000	No	NA	Yes	Friend	Yes	Yes	I only go out to meet my basic needs (e.g., walk my dog, grocery shopping and etc.)	25	4	95	0	0	0	17	-33	Female	20	Asian	$50,000 - $59,000	8	Moderately	Yes	No	NA	Yes	Cardiovascular diseases,Diabetes	8	I rent	5	Yes	Some college	Never married	53
Control	100	0	67	31	3	60	60	0	No	No	350000	1200000	1900000	13000	29000	85000	No	NA	No	NA	Yes	Yes	I only go out to meet my basic needs (e.g., walk my dog, grocery shopping and etc.)	20	0	90	0	0	0	0	-50	Male	29	White	less than $20,000	0	Not at all	No	No	NA	Yes	Cardiovascular diseases	0	I rent	4	No	4 year degree	Never married	60
Control	80	20	70	25	5	180	180	100	Yes	No	350000	1002500	5500000	37000	70000	175000	No	NA	No	NA	Yes	Yes	I only go out to meet my basic needs (e.g., walk my dog, grocery shopping and etc.)	18	20	60	15	5	35	35	-15	Male	30	White	$40,000 - $49,000	0	Not at all	Yes	No	NA	Yes	Cardiovascular diseases,Respiratory diseases	0	I own	4	Yes	2 year degree	Never married	60
Health	70	30	70	36	3	60	100	200	No	No	300000	800000	2000000	1008	1800	35000	No	NA	No	NA	Yes	Yes	I only go out to meet my basic needs (e.g., walk my dog, grocery shopping and etc.)	30	0	92	0	0	0	2	-48	Female	38	White	$30,000 - $39,000	20	Moderately	Yes	No	NA	Yes	Cardiovascular diseases	4	I rent	3	Yes	Some college	Married	38
Health	65	35	50	50	1	100	70	300	Yes	Yes	400000	2000000	20000000	40000	500000	4000000	No	NA	Yes	Friend	Yes	Yes	I only go out to meet my basic needs (e.g., walk my dog, grocery shopping and etc.)	16	17	89	20	12	27	42	-8	Female	21	White	$50,000 - $59,000	20	Extremely	Yes	No	NA	Yes	Diabetes	9	I own	6	No	4 year degree	Never married	71
Health	50	50	65	35	5	90	90	0	No	No	330000	1000000	2000000	7000	20000	100000	No	NA	No	NA	Yes	Yes	I only go out to meet my basic needs (e.g., walk my dog, grocery shopping and etc.)	7	88	0	89	90	90	50	0	Male	46	White	$40,000 - $49,000	0	Extremely	No	No	NA	No	NA	0	I rent	1	No	High school graduate	Never married	46
Health	80	20	70	40	3	90	120	0	No	No	300000	1500000	300000	1100	25000	50000	No	NA	No	NA	Yes	Yes	I only go out to meet my basic needs (e.g., walk my dog, grocery shopping and etc.)	14	48	37	23	11	69	40	-10	Male	36	White	$90,000 - $99,000	21	Not at all	Yes	No	NA	Yes	Cancer,Diabetes	0	I own	2	No	4 year degree	Married	36
Health	100	0	78	20	3	60	90	100	Yes	Yes	300000	750000	1500000	500	1500	5000	No	NA	No	NA	Yes	Yes	I only go out to meet my basic needs (e.g., walk my dog, grocery shopping and etc.)	21	71	28	56	56	93	75	25	Male	52	White	$120,000 - $129,000	25	Moderately	Yes	No	NA	No	NA	0	I own	2	No	Professional degree	Married	52
Combined	100	0	70	30	5	90	90	50	No	No	250000	2500000	7500000	15000	45000	70000	No	NA	No	NA	Yes	Yes	I only go out to meet my basic needs (e.g., walk my dog, grocery shopping and etc.)	7	44	1	73	60	84	70	20	Male	37	White	$30,000 - $39,000	20	Moderately	Yes	No	NA	Yes	Diabetes	0	I rent	1	No	High school graduate	Never married	37
Income	50	50	51	50	2	33	33	3000	Yes	No	120000	200000	500000	13000	35000	999	No	NA	No	NA	Yes	Yes	I only go out to meet my basic needs (e.g., walk my dog, grocery shopping and etc.)	27	0	92	0	0	54	1	-49	Female	68	White	$20,000 - $29,000	24	Moderately	Yes	Yes	Respiratory diseases	Yes	Respiratory diseases	0	I rent	1	No	4 year degree	Divorced	68
Income	0	100	60	40	5	150	150	10	No	No	310000	250000	10000	3400	3000	250	No	NA	Yes	Family member	Yes	Yes	I only go out to meet my basic needs (e.g., walk my dog, grocery shopping and etc.)	17	7	91	68	50	50	26	-24	Female	46	White	$120,000 - $129,000	20	Moderately	Yes	No	NA	No	NA	0	I own	3	No	4 year degree	Married	46
Combined	100	0	70	40	5	30	30	100	No	No	250000	800000	100000	9000	30000	2000	No	NA	Yes	Friend	Yes	Yes	I only go out to meet my basic needs (e.g., walk my dog, grocery shopping and etc.)	60	0	0	27	50	50	30	-20	Female	36	Asian	Equal or more than $150,000	0	Not at all	No	No	NA	Yes	Cardiovascular diseases	0	I rent	2	No	4 year degree	Never married	40
Control	60	40	68	61	5	100	50	250	Yes	Yes	1500	2500	2500	400	250	350	Yes	Yes	Yes	Friend,Neighbor,Coworker	Yes	Yes	I avoid social gatherings but perform my usual daily routines including going to my workplace	15	85	82	69	68	67	69	19	Male	28	White	less than $20,000	5	Moderately	Yes	No	NA	No	NA	8	I rent	5	Yes	4 year degree	Married	48
Income	50	50	50	50	5	30	30	0	No	No	350000	1000000	2000000	2900	6000	12000	No	NA	No	NA	Yes	Yes	I only go out to meet my basic needs (e.g., walk my dog, grocery shopping and etc.)	10000	30	30	0	0	0	0	-50	Female	28	African American	$70,000 - $79,000	30	Not at all	No	No	NA	Yes	Diabetes	0	I own	8	Yes	High school graduate	Never married	60
Combined	60	40	40	60	5	90	120	150	Yes	Yes	352160	200	360000	7276	8000	7600	Yes	No	No	NA	Yes	Yes	I only go out to meet my basic needs (e.g., walk my dog, grocery shopping and etc.)	60	0	100	50	48	37	0	-50	Male	29	African American	$60,000 - $69,000	20	Moderately	Yes	No	NA	No	NA	10	I own	4	No	4 year degree	Never married	65
Combined	50	50	70	30	5	90	90	100	No	No	350000	2000000	10000000	300	3000	20000	No	NA	No	NA	Yes	Yes	I only go out to meet my basic needs (e.g., walk my dog, grocery shopping and etc.)	30	28	77	0	13	14	50	0	Male	31	Asian	$50,000 - $59,000	20	Not at all	Yes	No	NA	No	NA	0	I rent	1	No	4 year degree	Never married	31
Combined	0	100	70	30	4	180	180	3	No	No	300000	270000	1000	3300	2599	100	No	NA	Yes	Family member	Yes	Yes	I only go out to meet my basic needs (e.g., walk my dog, grocery shopping and etc.)	15	0	100	50	50	50	25	-25	Male	45	White	$120,000 - $129,000	20	Moderately	Yes	No	NA	No	NA	0	I own	3	No	4 year degree	Married	46
Health	50	50	50	10	1	15	15	1000	No	No	2000	100000	500	2000	2000	50000	No	NA	No	NA	No	Yes	I perform my usual daily routines including going to my workplace but practice social distancing or keep a distance from others	15	91	79	99	66	75	32	-18	Male	39	African American	$50,000 - $59,000	28	Not at all	Yes	No	NA	No	NA	10	I own	4	Yes	Professional degree	Married	18
Income	10	90	36	79	5	50	100	150	Yes	Yes	400000	1000000	5000000	300000	600000	1000000	No	NA	No	NA	Yes	Yes	I only go out to meet my basic needs (e.g., walk my dog, grocery shopping and etc.)	20	89	82	18	33	32	80	30	Female	23	African American	$100,000 - $109,000	20	Moderately	Yes	No	NA	No	NA	0	I own	2	No	4 year degree	Married	32
Control	50	50	55	74	3	90	90	500	Yes	Yes	200000	300000	400000	50000	70000	100000	No	NA	No	NA	Yes	Yes	I only go out to meet my basic needs (e.g., walk my dog, grocery shopping and etc.)	30	0	100	0	0	0	0	-50	Male	32	White	$30,000 - $39,000	26	Moderately	Yes	Yes	Diabetes	Yes	Diabetes	5	I own	3	Yes	4 year degree	Married	33
Control	50	50	50	50	2	150	150	20	Yes	Yes	7000	20000	400000	20000	3000	15000	No	NA	No	NA	Yes	Yes	I only go out to meet my basic needs (e.g., walk my dog, grocery shopping and etc.)	14	0	50	0	0	0	100	50	Female	34	White	$90,000 - $99,000	25	Moderately	Yes	No	NA	Yes	Diabetes	0	I own	3	Yes	Some college	Never married	37
Combined	100	0	75	25	1	60	120	500	No	No	100000	250000	580000	1200	5000	12000	No	NA	Yes	Coworker	Yes	Yes	I only go out to meet my basic needs (e.g., walk my dog, grocery shopping and etc.)	21	20	75	0	0	0	0	-50	Male	39	White	$40,000 - $49,000	22	Not at all	Yes	No	NA	Yes	Respiratory diseases	0	I own	4	Yes	Some college	Married	39
Income	61	39	69	39	6	45	45	500	Yes	Yes	300000	100000	500000	882323	45000	2345675	No	NA	No	NA	Yes	Yes	I only go out to meet my basic needs (e.g., walk my dog, grocery shopping and etc.)	45	88	41	70	82	66	71	21	Female	49	White	$30,000 - $39,000	22	Not at all	Yes	No	NA	No	NA	7	I own	3	Yes	4 year degree	Married	50
Health	60	40	60	40	3	30	35	25	Yes	Yes	364013	43214	5	15823	5000	0	Yes	No	No	NA	Yes	Yes	I only go out to meet my basic needs (e.g., walk my dog, grocery shopping and etc.)	21	91	30	87	75	72	82	32	Male	27	White	$90,000 - $99,000	22	Moderately	Yes	No	NA	No	NA	9	I rent	2	No	4 year degree	Never married	27
Control	50	50	59	80	4	60	60	100	No	Yes	336000	1000000	3500000	2100	10000	50000	No	NA	No	NA	Yes	Yes	I only go out to meet my basic needs (e.g., walk my dog, grocery shopping and etc.)	15	2	100	2	7	0	1	-49	Male	24	White	$50,000 - $59,000	20	Moderately	No	No	NA	No	NA	10	I rent	3	No	High school graduate	Never married	63
Combined	50	50	52	50	3	25	21	25	No	No	400000	750000	1500000	13500	55000	200000	No	NA	No	NA	Yes	Yes	I only go out to meet my basic needs (e.g., walk my dog, grocery shopping and etc.) and to visit close family members	21	11	81	0	0	0	17	-33	Female	24	Other	$110,000 - $119,000	20	Moderately	Yes	No	NA	Yes	Cardiovascular diseases	0	I own	3	No	4 year degree	Never married	65
Combined	60	40	35	35	6	60	60	1000	Yes	No	200000	300000	500000	13500	20000	50000	No	NA	No	NA	Yes	Yes	I only go out to meet my basic needs (e.g., walk my dog, grocery shopping and etc.)	20	14	65	0	2	13	14	-36	Female	39	Asian	$100,000 - $109,000	20	Moderately	No	No	NA	Yes	Diabetes	1	I own	5	Yes	4 year degree	Never married	41
Income	20	80	73	16	5	40	40	50	Yes	Yes	80000	200000	6000000	400	800	10000	No	NA	No	NA	Yes	Yes	I only go out to meet my basic needs (e.g., walk my dog, grocery shopping and etc.)	20	10	73	0	3	3	31	-19	Male	27	White	$20,000 - $29,000	20	Not at all	No	No	NA	Yes	Diabetes,Respiratory diseases	1	I own	4	No	4 year degree	Never married	63
Control	90	10	70	30	4	24	16	200	No	No	250000	1200000	5500000	900	2000	10000	No	NA	No	NA	Yes	Yes	I only go out to meet my basic needs (e.g., walk my dog, grocery shopping and etc.)	28	0	88	0	0	8	30	-20	Male	28	White	Equal or more than $150,000	10	Moderately	Yes	No	NA	No	NA	2	I rent	3	No	Professional degree	Never married	57
Health	40	60	30	88	4	30	14	200	Yes	No	150000	150000	300000	1000	1500	3000	No	NA	No	NA	No	Yes	I only go out to meet my basic needs (e.g., walk my dog, grocery shopping and etc.) and to visit close family members	8	57	38	62	69	32	86	36	Female	30	African American	$50,000 - $59,000	26	Moderately	No	No	NA	No	NA	4	I own	3	No	4 year degree	Married	30
Control	40	60	81	19	1	60	60	100	Yes	No	47000	200000	600000	798	2000	6000	No	NA	No	NA	Yes	Yes	I only go out to meet my basic needs (e.g., walk my dog, grocery shopping and etc.)	21	10	75	0	33	22	30	-20	Female	61	White	$50,000 - $59,000	0	Not at all	No	Yes	Cardiovascular diseases,Respiratory diseases	Yes	Cardiovascular diseases,Diabetes,Respiratory diseases	5	I rent	3	No	High school graduate	Widowed	61
Combined	60	40	55	35	4	30	15	5	Yes	No	300000	700000	800000	1000	3000	4000	No	NA	No	NA	Yes	Yes	I perform my usual daily routines including going to my workplace but practice social distancing or keep a distance from others	8	10	100	0	6	0	10	-40	Female	32	White	$30,000 - $39,000	5	Not at all	Yes	No	NA	No	NA	0	I own	5	Yes	Some college	Never married	35
Control	22	78	25	75	3	500	500	500	No	No	330000	1000000	5000000	7000	50000	70000	No	NA	No	NA	Yes	Yes	I only go out to meet my basic needs (e.g., walk my dog, grocery shopping and etc.)	30	50	50	35	38	39	50	0	Male	36	White	$30,000 - $39,000	20	Extremely	Yes	No	NA	Yes	Respiratory diseases	0	I rent	3	Yes	High school graduate	Married	30
Health	70	30	75	25	6	90	60	50	Yes	Yes	300000	900000	5000000	12000	50000	200000	No	NA	No	NA	Yes	Yes	I only go out to meet my basic needs (e.g., walk my dog, grocery shopping and etc.)	20	0	40	0	0	0	20	-30	Male	39	White	less than $20,000	22	Not at all	Yes	Yes	Respiratory diseases	No	NA	0	I rent	1	No	High school graduate	Never married	39
Health	40	60	82	66	4	14	14	1000	Yes	Yes	500	230540	250400	18400	12030	15000	No	NA	No	NA	Yes	Yes	I only go out to meet my basic needs (e.g., walk my dog, grocery shopping and etc.)	20	60	97	70	89	96	7	-43	Male	37	White	$30,000 - $39,000	20	Moderately	Yes	No	NA	No	NA	6	I rent	4	Yes	4 year degree	Married	37
Health	40	60	5	10	1	30	30	20	No	Yes	364000	500000	1000000	3605	5000	10000	No	NA	No	NA	Yes	Yes	I only go out to meet my basic needs (e.g., walk my dog, grocery shopping and etc.)	18	0	100	15	50	50	0	-50	Male	44	White	$140,000 - $149,000	20	Not at all	Yes	No	NA	No	NA	10	I own	5	Yes	2 year degree	Married	44
Control	10	90	75	25	2	300	0	0	No	No	364000	700000	5000000	4450	18000	150000	No	NA	No	NA	Yes	No	NA	NA	0	0	20	20	2	85	35	Male	54	White	$30,000 - $39,000	28	Not at all	Yes	Yes	Diabetes	No	NA	1	I rent	6	Yes	Some college	Married	54
Control	50	50	60	40	6	120	0	0	No	No	300000	1750000	2400000	3000	50000	75000	No	NA	No	NA	Yes	Yes	I only go out to meet my basic needs (e.g., walk my dog, grocery shopping and etc.)	18	75	10	90	80	95	35	-15	Male	61	White	$80,000 - $89,000	28	Not at all	Yes	No	NA	No	NA	0	I rent	2	No	High school graduate	Married	62
Combined	50	50	70	30	2	365	180	50	No	No	120000	565000	3200000	8000	14000	185000	No	NA	No	NA	Yes	Yes	I only go out to meet my basic needs (e.g., walk my dog, grocery shopping and etc.)	37	0	0	70	35	15	0	-50	Male	36	White	$50,000 - $59,000	28	Moderately	No	Yes	Cardiovascular diseases	No	NA	8	I rent	1	No	Some college	Never married	36
Income	100	0	70	30	4	365	365	250	Yes	Yes	125000	250000	1500000	13000	25000	50000	No	NA	No	NA	Yes	Yes	I only go out to meet my basic needs (e.g., walk my dog, grocery shopping and etc.)	21	90	10	95	95	98	60	10	Male	36	White	Equal or more than $150,000	20	Not at all	Yes	No	NA	No	NA	10	I own	4	Yes	Professional degree	Married	36
Income	70	30	80	40	3	40	30	100	Yes	Yes	330000	700000	1200000	41000	55000	85000	No	NA	No	NA	Yes	Yes	I only go out to meet my basic needs (e.g., walk my dog, grocery shopping and etc.)	17	20	65	35	30	30	10	-40	Female	37	White	$30,000 - $39,000	25	Moderately	Yes	No	NA	No	NA	7	I own	4	No	4 year degree	Never married	78
Control	70	30	65	35	2	180	360	120	No	No	360000	550000	1250000	13000	24000	100000	No	NA	No	NA	Yes	Yes	I only go out to meet my basic needs (e.g., walk my dog, grocery shopping and etc.)	50	50	50	85	85	70	10	-40	Male	74	White	$100,000 - $109,000	16	Extremely	Yes	Yes	Diabetes	No	NA	1	I own	2	No	2 year degree	Married	74
Income	40	60	65	35	6	200	300	100	Yes	Yes	340000	1500000	5000000	123160	350000	1000000	No	NA	No	NA	Yes	Yes	I only go out to meet my basic needs (e.g., walk my dog, grocery shopping and etc.)	27	50	50	72	59	72	61	11	Male	38	White	$70,000 - $79,000	20	Moderately	Yes	No	NA	No	NA	2	I own	4	No	4 year degree	Married	44
Income	50	50	50	50	4	90	90	300	No	No	100000	1000000	200000000	13000	40000	100000	No	NA	No	NA	Yes	Yes	I only go out to meet my basic needs (e.g., walk my dog, grocery shopping and etc.)	35	9	93	10	65	92	9	-41	Female	68	White	$30,000 - $39,000	0	Not at all	Yes	No	NA	Yes	Diabetes,Respiratory diseases	7	I own	3	No	High school graduate	Widowed	68
Combined	50	50	18	85	3	30	60	2455	Yes	Yes	347384	600000	1000000	347384	400000	800000	Yes	No	No	NA	No	Yes	I only go out to meet my basic needs (e.g., walk my dog, grocery shopping and etc.) and to visit close family members	20	68	22	67	80	92	33	-17	Male	24	African American	less than $20,000	20	Moderately	Yes	No	NA	No	NA	7	I rent	3	Yes	4 year degree	Never married	25
Control	50	50	50	50	5	180	180	100	Yes	Yes	325000	2000000	3000000	5000	50000	100000	No	NA	No	NA	Yes	Yes	I only go out to meet my basic needs (e.g., walk my dog, grocery shopping and etc.) and to visit close family members	14	100	0	100	100	100	25	-25	Male	39	White	$70,000 - $79,000	20	Not at all	Yes	No	NA	Yes	Kidney diseases	0	I own	3	No	4 year degree	Never married	42
Health	50	50	58	46	5	10	10	200	Yes	Yes	300000	400000	600000	300000	240000	500000	No	NA	No	NA	No	No	NA	NA	50	53	45	67	64	55	5	Male	39	Asian	$100,000 - $109,000	20	Extremely	Yes	No	NA	No	NA	6	I own	3	Yes	Some college	Married	38
Income	100	0	71	29	1	1000	1000	0	No	No	400000	2000000	5000000	10000	50000	500000	No	NA	No	NA	Yes	Yes	I only go out to meet my basic needs (e.g., walk my dog, grocery shopping and etc.)	15	0	93	0	0	0	0	-50	Male	55	White	$50,000 - $59,000	20	Not at all	Yes	No	NA	No	NA	0	I own	1	No	4 year degree	Never married	55
Income	50	50	70	30	5	365	180	150	Yes	Yes	350000	4500000	25000000	8000	22000	150000	No	NA	No	NA	Yes	Yes	I only go out to meet my basic needs (e.g., walk my dog, grocery shopping and etc.)	21	0	4	0	0	0	20	-30	Male	32	White	less than $20,000	0	Extremely	Yes	Yes	Kidney diseases	Yes	Diabetes,Kidney diseases	0	I rent	2	No	Some college	Never married	34
Combined	50	50	50	50	5	100	100	1000	No	Yes	10000	200000	300000	5000	10000	50000	No	NA	No	NA	Yes	Yes	I only go out to meet my basic needs (e.g., walk my dog, grocery shopping and etc.)	21	6	46	3	3	1	4	-46	Male	38	White	$30,000 - $39,000	27	Extremely	Yes	No	NA	No	NA	0	I rent	3	Yes	Professional degree	Married	38
Control	50	50	50	50	4	14	14	0	No	No	80000	300000	500000	20000	30000	50000	No	NA	No	NA	Yes	Yes	I only go out to meet my basic needs (e.g., walk my dog, grocery shopping and etc.) and to visit close family members	10	0	0	50	50	50	75	25	Female	23	White	$20,000 - $29,000	20	Moderately	Yes	No	NA	No	NA	0	I rent	4	Yes	High school graduate	Never married	28
Health	50	50	50	50	6	180	180	300	Yes	Yes	325000	5000000	12000000	15000	30000	150000	No	NA	Yes	Friend,Coworker	Yes	Yes	I only go out to meet my basic needs (e.g., walk my dog, grocery shopping and etc.)	25	0	36	0	0	0	0	-50	Male	36	Pacific Islander	Equal or more than $150,000	22	Moderately	Yes	No	NA	No	NA	0	I own	5	Yes	4 year degree	Married	36
Control	50	50	50	50	4	180	180	20	Yes	Yes	400000	500000	1000000	400000	500000	1000000	No	NA	No	NA	Yes	Yes	I only go out to meet my basic needs (e.g., walk my dog, grocery shopping and etc.) and to visit close family members	21	50	74	15	24	33	50	0	Male	32	Other	$30,000 - $39,000	20	Moderately	Yes	No	NA	No	NA	0	I own	2	No	Some college,2 year degree	Never married	60
Control	20	80	40	60	1	14	0	0	No	Yes	300000	500000	3000000	15000	30000	80000	No	NA	No	NA	Yes	Yes	I only go out to meet my basic needs (e.g., walk my dog, grocery shopping and etc.) and to visit close family members	21	10	0	0	10	0	100	50	Male	37	Asian	$50,000 - $59,000	26	Moderately	No	No	NA	Yes	Diabetes	10	I rent	3	No	4 year degree	Never married	66
Control	50	50	39	56	2	14	14	20	No	No	303091	450000	800000	4450	10000	20000	No	NA	No	NA	Yes	Yes	I only go out to meet my basic needs (e.g., walk my dog, grocery shopping and etc.)	14	0	82	0	0	0	9	-41	Male	30	White	less than $20,000	5	Not at all	Yes	No	NA	No	NA	0	I rent	2	No	High school graduate	Married	33
Income	50	50	87	73	6	60	15	100	Yes	Yes	350000	10000	20000	5172	7000	300	No	NA	Yes	Family member,Friend	Yes	Yes	I only go out to meet my basic needs (e.g., walk my dog, grocery shopping and etc.)	21	100	7	100	100	100	94	44	Male	49	White	$100,000 - $109,000	22	Moderately	Yes	No	NA	No	NA	10	I rent	4	Yes	4 year degree	Married	21
Health	50	50	82	75	5	20	15	50	Yes	Yes	25674	12540	1547	26547	3	15	Yes	Yes	No	NA	Yes	Yes	I only go out to meet my basic needs (e.g., walk my dog, grocery shopping and etc.) and to visit close family members	45	75	96	57	70	45	80	30	Female	28	White	$20,000 - $29,000	2	Moderately	No	No	NA	No	NA	7	I own	3	Yes	4 year degree	Married	28
Control	40	60	65	35	4	150	180	3000	Yes	No	325000	600000	900000	3600	7000	12000	No	NA	No	NA	Yes	Yes	I only go out to meet my basic needs (e.g., walk my dog, grocery shopping and etc.)	40	96	2	74	60	66	17	-33	Male	33	White	$50,000 - $59,000	24	Moderately	No	No	NA	Yes	Cardiovascular diseases	3	I own	4	Yes	4 year degree	Married	42
Health	65	35	70	30	4	60	0	10	Yes	No	250000	350000	100000	10000	30000	50000	No	NA	No	NA	Yes	Yes	I only go out to meet my basic needs (e.g., walk my dog, grocery shopping and etc.)	30	50	60	30	25	40	25	-25	Male	31	White	$30,000 - $39,000	25	Not at all	No	No	NA	No	NA	2	I rent	2	No	High school graduate	Never married	31
Control	80	20	40	60	3	60	30	100	No	No	350000	500000	1000000	15000	40000	100000	No	NA	No	NA	Yes	Yes	I only go out to meet my basic needs (e.g., walk my dog, grocery shopping and etc.)	19	0	50	0	0	0	55	5	Female	27	Asian	$70,000 - $79,000	12	Extremely	No	No	NA	No	NA	0	I rent	2	No	Some college	Never married	27
Combined	50	50	50	50	5	6	6	5	Yes	Yes	360000	500000	750000	13800	20000	40000	No	NA	No	NA	Yes	Yes	I only go out to meet my basic needs (e.g., walk my dog, grocery shopping and etc.)	30	0	80	0	0	0	0	-50	Female	51	African American	$50,000 - $59,000	31	Not at all	No	No	NA	Yes	Diabetes	0	I rent	2	No	Professional degree	Never married	77
Combined	20	80	75	30	3	30	45	50	Yes	No	10000	17000	45000	500	800	2000	No	NA	No	NA	Yes	Yes	I only go out to meet my basic needs (e.g., walk my dog, grocery shopping and etc.)	20	10	80	15	10	15	30	-20	Female	32	White	$30,000 - $39,000	20	Not at all	No	No	NA	Yes	Cardiovascular diseases,Diabetes	0	I own	3	No	High school graduate	Never married	32
Control	0	100	40	60	5	7	7	0	No	Yes	200000	560000	1200000	125	300	570	No	NA	No	NA	Yes	Yes	I only go out to meet my basic needs (e.g., walk my dog, grocery shopping and etc.)	15	35	65	25	10	50	30	-20	Male	35	White	$60,000 - $69,000	30	Extremely	Yes	No	NA	Yes	Cancer	8	I own	3	Yes	4 year degree	Married	35
Health	50	50	47	53	4	90	90	200	Yes	Yes	350000	1000000	2300000	13000	30000	50000	No	NA	No	NA	Yes	Yes	I only go out to meet my basic needs (e.g., walk my dog, grocery shopping and etc.)	20	0	73	0	0	0	10	-40	Female	43	White	$140,000 - $149,000	20	Not at all	Yes	No	NA	No	NA	9	I own	4	No	4 year degree	Married	45
Combined	75	25	70	30	6	120	120	10	No	No	300000	1000000	20000000	300	25000	65000	No	NA	No	NA	Yes	Yes	I only go out to meet my basic needs (e.g., walk my dog, grocery shopping and etc.)	30	5	70	0	0	0	15	-35	Male	30	White	$20,000 - $29,000	22	Moderately	No	No	NA	Yes	Cardiovascular diseases,Diabetes,Respiratory diseases	0	I own	3	No	4 year degree	Never married	60
Health	100	0	50	50	3	1000	365	100	Yes	Yes	330000	500000	1000000	12000	24000	75000	No	NA	No	NA	Yes	Yes	I only go out to meet my basic needs (e.g., walk my dog, grocery shopping and etc.)	25	50	50	0	0	0	50	0	Female	26	White	$80,000 - $89,000	24	Not at all	Yes	No	NA	Yes	Diabetes,Kidney diseases	0	I own	2	No	4 year degree	Married	27
Income	50	50	58	45	5	25	25	25	No	No	350000	400000	500	5000	6000	50	No	NA	Yes	Coworker	Yes	Yes	I only go out to meet my basic needs (e.g., walk my dog, grocery shopping and etc.)	30	84	6	91	91	88	16	-34	Female	45	White	less than $20,000	6	Not at all	Yes	No	NA	Yes	Cardiovascular diseases,Diabetes	9	I rent	4	Yes	2 year degree	Never married	49
Combined	70	30	58	50	6	30	30	5	No	Yes	5000	7000	40000	700	1300	1900	No	NA	No	NA	Yes	Yes	I avoid social gatherings but perform my usual daily routines including going to my workplace	30	4	12	15	13	11	70	20	Female	31	African American	$20,000 - $29,000	25	Moderately	Yes	No	NA	No	NA	10	I own	4	Yes	High school graduate	Married	31
Control	80	20	75	47	5	60	60	50	Yes	Yes	200000	300000	1000000	16000	30000	100000	No	NA	Yes	Family member,Friend,Coworker	Yes	Yes	I only go out to meet my basic needs (e.g., walk my dog, grocery shopping and etc.)	14	42	47	64	63	64	65	15	Male	28	White	$30,000 - $39,000	20	Not at all	Yes	No	NA	No	NA	5	I own	1	No	2 year degree	Never married	28
Combined	50	50	50	80	1	100	130	25	No	No	100000	150000	600000	40000	100000	30000	No	NA	No	NA	Yes	Yes	I only go out to meet my basic needs (e.g., walk my dog, grocery shopping and etc.)	18	10	100	50	73	73	17	-33	Female	31	White	$60,000 - $69,000	15	Moderately	No	No	NA	No	NA	0	I own	3	No	High school graduate	Never married	65
Income	60	40	70	30	5	90	90	50	Yes	Yes	10000	50000	50000	3000	6000	6000	No	NA	Yes	Other	Yes	Yes	I only go out to meet my basic needs (e.g., walk my dog, grocery shopping and etc.)	30	100	0	100	100	100	81	31	Female	34	White	$90,000 - $99,000	25	Moderately	Yes	No	NA	No	NA	10	I own	5	Yes	Professional degree	Married	40
Combined	100	0	90	10	6	20	30	500	No	No	363393	850000	45000000	13629	85000	1200000	No	NA	No	NA	Yes	Yes	I only go out to meet my basic needs (e.g., walk my dog, grocery shopping and etc.)	25	40	40	0	0	0	40	-10	Male	37	White	$50,000 - $59,000	20	Not at all	Yes	No	NA	No	NA	0	I rent	4	No	4 year degree	Married	37
Health	96	4	52	47	2	20	10	300	No	No	22	22	22	22	22	22222	No	NA	No	NA	No	No	NA	NA	48	47	48	46	48	48	-2	Male	28	White	$20,000 - $29,000	20	Not at all	No	No	NA	No	NA	2	I own	2	No	High school graduate	Never married	65
Income	80	20	61	38	2	90	200	7000	No	No	50000	65000	80000	8000	13000	30000	No	NA	No	NA	No	No	NA	NA	22	72	30	6	29	21	-29	Male	26	White	$50,000 - $59,000	30	Extremely	No	No	NA	No	NA	5	I own	4	No	4 year degree	Never married	34
Income	50	50	50	50	4	365	365	100	No	Yes	400000	1200000	5000000	22000	59000	650000	No	NA	No	NA	Yes	Yes	I only go out to meet my basic needs (e.g., walk my dog, grocery shopping and etc.)	21	50	100	4	50	50	50	0	Female	40	White	$60,000 - $69,000	20	Extremely	Yes	No	NA	No	NA	0	I rent	1	No	4 year degree	Never married	40
Income	100	0	62	38	1	300	200	25	No	Yes	356000	1250000	2000000	15000	100000	1250000	No	NA	Yes	Friend	Yes	Yes	I only go out to meet my basic needs (e.g., walk my dog, grocery shopping and etc.)	14	51	38	84	53	69	0	-50	Female	59	White	$70,000 - $79,000	24	Extremely	Yes	Yes	Cancer,Respiratory diseases	Yes	Cardiovascular diseases,Diabetes,Respiratory diseases	8	I own	1	No	4 year degree	Divorced	59
Health	50	50	58	40	3	60	60	100	Yes	Yes	600000	1000000	2500000	1097	2300	7000	No	NA	No	NA	Yes	Yes	I only go out to meet my basic needs (e.g., walk my dog, grocery shopping and etc.)	36	25	81	0	28	29	39	-11	Female	28	White	$90,000 - $99,000	5	Moderately	Yes	No	NA	Yes	Diabetes	0	I rent	2	No	4 year degree	Never married	34
Health	40	60	46	53	3	100	100	100	No	No	331000	1000000	2000000	4500	9000	20000	No	NA	No	NA	Yes	Yes	I only go out to meet my basic needs (e.g., walk my dog, grocery shopping and etc.)	25	50	50	50	45	50	30	-20	Male	47	Asian	$50,000 - $59,000	20	Moderately	No	No	NA	No	NA	5	I rent	2	No	Doctorate	Married	47
Health	70	30	71	71	4	17	5	5	No	No	232322	483463	4204020	84091	15064	1560	No	NA	No	NA	Yes	Yes	I only go out to meet my basic needs (e.g., walk my dog, grocery shopping and etc.)	11	68	39	68	61	40	75	25	Female	32	White	$60,000 - $69,000	28	Moderately	Yes	No	NA	No	NA	7	I rent	3	No	2 year degree	Divorced	38
Combined	0	100	70	30	6	60	100	50	Yes	No	10000	200000	1000000	4000	10000	50000	No	NA	No	NA	Yes	Yes	I only go out to meet my basic needs (e.g., walk my dog, grocery shopping and etc.)	24	30	41	0	0	0	0	-50	Male	36	White	less than $20,000	0	Not at all	Yes	No	NA	No	NA	0	I rent	5	No	2 year degree	Married	59
Combined	50	50	60	40	6	30	60	200	No	No	340000	5000000	40000000	40000	300000	3000000	No	NA	No	NA	Yes	Yes	I only go out to meet my basic needs (e.g., walk my dog, grocery shopping and etc.)	20	100	0	100	100	100	50	0	Male	45	White	less than $20,000	0	Extremely	Yes	No	NA	No	NA	0	I rent	1	No	High school graduate	Never married	45
Income	60	40	50	50	6	60	30	50	No	No	300000	1500000	5000000	2500	5000	20000	No	NA	No	NA	Yes	Yes	I only go out to meet my basic needs (e.g., walk my dog, grocery shopping and etc.)	24	0	60	0	0	0	0	-50	Female	35	White	$50,000 - $59,000	20	Moderately	Yes	No	NA	No	NA	0	I own	4	Yes	4 year degree	Married	42
Health	100	0	70	30	3	60	60	100	No	No	300000	2000000	5000000	3000	10000	50000	No	NA	No	NA	Yes	Yes	I only go out to meet my basic needs (e.g., walk my dog, grocery shopping and etc.)	25	0	80	0	0	0	0	-50	Male	31	White	$60,000 - $69,000	20	Moderately	Yes	No	NA	No	NA	0	I rent	1	No	4 year degree	Never married	31
Income	50	50	50	50	3	30	45	100	Yes	No	300000	500000	600000	30000	50000	75000	No	NA	No	NA	Yes	Yes	I only go out to meet my basic needs (e.g., walk my dog, grocery shopping and etc.)	15	0	80	0	0	0	0	-50	Female	60	African American	$30,000 - $39,000	28	Moderately	No	No	NA	No	NA	8	I rent	2	No	Professional degree	Never married	60
Control	75	25	65	35	4	90	21	100	No	No	400000	750000	1500000	1500	2500	4500	No	NA	No	NA	Yes	Yes	I only go out to meet my basic needs (e.g., walk my dog, grocery shopping and etc.)	14	2	85	1	5	3	25	-25	Male	39	White	$30,000 - $39,000	22	Not at all	Yes	No	NA	No	NA	2	I own	1	No	Some college	Never married	39
Income	100	0	80	20	6	60	60	20	Yes	No	300000	750000	2000000	100000	250000	500000	No	NA	Yes	Family member	Yes	Yes	I only go out to meet my basic needs (e.g., walk my dog, grocery shopping and etc.)	26	4	97	0	0	12	26	-24	Female	35	White	$90,000 - $99,000	22	Moderately	Yes	No	NA	Yes	Respiratory diseases	0	I own	2	No	4 year degree	Married	35
Income	70	30	75	25	2	30	30	50	No	No	300000	500000	1000000	120000	300000	600000	No	NA	No	NA	Yes	No	NA	NA	0	61	0	0	0	24	-26	Female	34	White	$100,000 - $109,000	20	Not at all	Yes	No	NA	No	NA	0	I own	2	No	Professional degree	Never married	34
Income	10	90	40	60	4	14	0	0	No	No	100000	400000	1000000	100000	190000	250000	No	NA	No	NA	Yes	Yes	I only go out to meet my basic needs (e.g., walk my dog, grocery shopping and etc.)	15	1	0	48	48	48	80	30	Male	30	African American	$30,000 - $39,000	28	Not at all	No	No	NA	No	NA	0	I rent	1	No	4 year degree	Never married	30
Control	70	30	63	27	3	60	60	1000	No	No	300000	450000	1000000	400	650	2000	No	NA	No	NA	Yes	Yes	I only go out to meet my basic needs (e.g., walk my dog, grocery shopping and etc.)	20	0	90	0	0	14	13	-37	Female	39	White	$50,000 - $59,000	20	Not at all	Yes	No	NA	Yes	Diabetes	0	I rent	1	No	4 year degree	Never married	39
Control	50	50	50	50	1	30	14	100	No	No	350000	750000	1500000	1400	3000	15000	No	NA	No	NA	Yes	Yes	I only go out to meet my basic needs (e.g., walk my dog, grocery shopping and etc.)	21	100	0	100	100	100	60	10	Female	44	White	$80,000 - $89,000	20	Moderately	Yes	No	NA	Yes	Cardiovascular diseases,Diabetes	10	I own	3	No	4 year degree	Married	51
Combined	40	60	50	50	4	30	30	50	No	No	350000	700000	2500000	10000	20000	500000	No	NA	No	NA	Yes	Yes	I only go out to meet my basic needs (e.g., walk my dog, grocery shopping and etc.)	14	0	100	0	0	0	40	-10	Male	33	White	$20,000 - $29,000	30	Moderately	No	No	NA	Yes	Cardiovascular diseases,Respiratory diseases	4	I own	2	No	4 year degree	Never married	35
Health	65	35	70	30	3	30	30	50	Yes	Yes	340000	550000	3000000	15000	25000	50000	No	NA	No	NA	Yes	Yes	I only go out to meet my basic needs (e.g., walk my dog, grocery shopping and etc.)	25	61	34	91	94	79	30	-20	Female	65	White	$40,000 - $49,000	25	Moderately	Yes	No	NA	No	NA	5	I own	3	No	High school graduate	Divorced	65
Income	100	0	90	10	2	45	45	40	Yes	Yes	330000	1300000	1600000	15000	45000	70000	No	NA	No	NA	Yes	Yes	I only go out to meet my basic needs (e.g., walk my dog, grocery shopping and etc.)	20	100	0	100	96	100	23	-27	Male	44	White	$40,000 - $49,000	30	Moderately	No	No	NA	No	NA	10	I rent	2	No	4 year degree	Married	44
Combined	60	40	55	45	3	60	40	500	Yes	No	360000	1500000	30000000	5000	20000	100000	No	NA	No	NA	Yes	Yes	I perform my usual daily routines including going to my workplace but practice social distancing or keep a distance from others	20	0	84	0	0	0	3	-47	Male	38	African American	$40,000 - $49,000	20	Not at all	Yes	No	NA	No	NA	5	I own	6	Yes	4 year degree	Married	38
Combined	80	20	74	26	5	180	180	1000	No	No	350000	2000000	20000000	2500	10000	75000	No	NA	No	NA	Yes	Yes	I only go out to meet my basic needs (e.g., walk my dog, grocery shopping and etc.)	26	0	70	0	0	25	10	-40	Male	33	White	less than $20,000	30	Not at all	Yes	No	NA	Yes	Diabetes,Respiratory diseases	0	I own	3	No	Some college	Never married	73
Income	50	50	70	30	6	365	60	50	No	No	350000	500000	1500000	20000	22500	50000	No	NA	No	NA	Yes	Yes	I only go out to meet my basic needs (e.g., walk my dog, grocery shopping and etc.)	30	29	63	18	11	35	0	-50	Male	29	White	$20,000 - $29,000	28	Not at all	Yes	No	NA	No	NA	0	I rent	3	No	4 year degree	Never married	36
Health	70	30	62	48	1	45	30	50	Yes	Yes	100000	200000	435000	150	400	1000	No	NA	No	NA	Yes	Yes	I only go out to meet my basic needs (e.g., walk my dog, grocery shopping and etc.)	16	0	0	0	0	0	71	21	Male	34	African American	less than $20,000	20	Moderately	No	No	NA	Yes	Diabetes,Respiratory diseases	7	I rent	4	No	Professional degree	Never married	34
Health	90	10	80	20	5	60	60	100	No	No	60000	500000	3000000	25000	100000	350000	No	NA	No	NA	Yes	Yes	I only go out to meet my basic needs (e.g., walk my dog, grocery shopping and etc.)	14	70	39	66	60	60	0	-50	Male	30	White	$20,000 - $29,000	20	Extremely	Yes	No	NA	Yes	Diabetes	0	I rent	7	No	High school graduate	Married	40
Control	75	25	90	30	2	180	180	1000	Yes	Yes	300000	500000	600000	35000	55000	67000	No	NA	No	NA	Yes	Yes	I only go out to meet my basic needs (e.g., walk my dog, grocery shopping and etc.)	28	0	91	0	0	0	0	-50	Female	69	White	$80,000 - $89,000	0	Not at all	Yes	No	NA	Yes	Diabetes	0	I own	1	No	Professional degree	Divorced	69
Income	60	40	60	40	2	152	125	12	No	No	359000	5000000	100000000	12000	100000	1000000	No	NA	No	NA	Yes	Yes	I only go out to meet my basic needs (e.g., walk my dog, grocery shopping and etc.)	28	0	100	0	0	0	0	-50	Male	56	White	$20,000 - $29,000	28	Moderately	Yes	Yes	Hepatitis B	Yes	Diabetes	0	I own	2	No	4 year degree	Married	67
Health	100	0	80	20	6	200	60	100	No	No	140000	250000	300000	1000	2000	5000	No	NA	No	NA	Yes	Yes	I only go out to meet my basic needs (e.g., walk my dog, grocery shopping and etc.)	21	5	100	0	0	0	0	-50	Male	33	White	$30,000 - $39,000	20	Moderately	Yes	No	NA	No	NA	0	I rent	1	No	High school graduate	Never married	33
Combined	50	50	50	50	1	90	0	0	No	No	320000	500000	1000000	350	500	1000	No	NA	No	NA	Yes	Yes	I only go out to meet my basic needs (e.g., walk my dog, grocery shopping and etc.)	68	91	8	96	90	92	82	32	Female	55	White	$70,000 - $79,000	20	Not at all	Yes	No	NA	Yes	Diabetes	8	I own	2	No	Some college	Married	61
Control	50	50	40	40	3	21	21	50	Yes	Yes	325362	363820	700000	10000	15000	20000	No	NA	No	NA	Yes	Yes	I only go out to meet my basic needs (e.g., walk my dog, grocery shopping and etc.)	16	0	60	0	14	15	22	-28	Male	29	White	$40,000 - $49,000	5	Extremely	Yes	No	NA	No	NA	8	I own	4	Yes	4 year degree	Married	29
Income	90	10	80	20	5	120	45	30	No	Yes	300000	2500000	25000000	15000	50000	2000000	No	NA	No	NA	Yes	Yes	I only go out to meet my basic needs (e.g., walk my dog, grocery shopping and etc.)	20	0	75	0	0	0	16	-34	Male	37	White	$30,000 - $39,000	20	Moderately	No	No	NA	No	NA	0	I rent	2	No	4 year degree	Married	40
Health	50	50	50	50	1	30	30	40	Yes	Yes	300000	350000	500000	10000	30000	60000	No	NA	No	NA	Yes	Yes	I only go out to meet my basic needs (e.g., walk my dog, grocery shopping and etc.)	50	35	76	9	12	10	33	-17	Female	28	Asian	$50,000 - $59,000	22	Not at all	Yes	No	NA	No	NA	0	I own	1	No	Some college	Never married	61
Control	60	40	55	45	4	30	6	50	Yes	No	362108	843000	1120450	7276	13450	14226	No	NA	No	NA	Yes	Yes	I only go out to meet my basic needs (e.g., walk my dog, grocery shopping and etc.)	17	0	30	0	0	0	40	-10	Male	36	White	$80,000 - $89,000	20	Not at all	Yes	No	NA	Yes	Respiratory diseases	0	I own	2	No	4 year degree	Divorced	36
Income	20	80	75	25	6	365	365	0	No	No	20000	150000	3428580	500	850	3300	No	NA	No	NA	Yes	Yes	I only go out to meet my basic needs (e.g., walk my dog, grocery shopping and etc.)	30	3	35	0	6	26	0	-50	Male	30	African American	$20,000 - $29,000	25	Not at all	Yes	No	NA	Yes	Cardiovascular diseases,Respiratory diseases	0	I rent	2	No	4 year degree	Never married	62
Control	50	50	50	50	5	45	45	200	No	No	330000	450000	620000	1900	3000	5000	No	NA	No	NA	Yes	Yes	I only go out to meet my basic needs (e.g., walk my dog, grocery shopping and etc.)	21	50	0	95	95	90	40	-10	Male	51	White	$20,000 - $29,000	20	Not at all	No	No	NA	No	NA	0	I rent	3	No	4 year degree	Never married	79
Control	25	75	50	50	5	5	90	100	Yes	Yes	3000	10000	100000	300	1000	10000	No	NA	Yes	Family member	Yes	Yes	I only go out to meet my basic needs (e.g., walk my dog, grocery shopping and etc.) and to visit close family members	20	0	0	0	31	35	50	0	Male	40	African American	$60,000 - $69,000	20	Moderately	Yes	No	NA	Yes	Diabetes,Respiratory diseases	0	I rent	5	Yes	4 year degree	Married	40
Health	25	75	81	19	2	180	180	100	No	No	225000	1000000	2000000	5000	10000	25000	No	NA	No	NA	Yes	Yes	I only go out to meet my basic needs (e.g., walk my dog, grocery shopping and etc.)	21	89	10	99	88	89	0	-50	Female	62	White	less than $20,000	25	Moderately	Yes	No	NA	No	NA	9	I rent	1	No	4 year degree	Divorced	62
Combined	50	50	40	60	3	120	200	1000	No	No	100000	500000	3000000	3000	10000	50000	No	NA	No	NA	Yes	Yes	I only go out to meet my basic needs (e.g., walk my dog, grocery shopping and etc.)	20	0	100	0	0	0	0	-50	Male	37	Asian	$90,000 - $99,000	20	Not at all	Yes	No	NA	No	NA	0	I rent	3	No	4 year degree	Never married	38
Control	50	50	50	50	4	14	14	100	Yes	Yes	348647	700000	1000000	37505	100000	300000	No	NA	Yes	Friend	Yes	Yes	I perform my usual daily routines including going to my workplace but practice social distancing or keep a distance from others	24	39	86	25	33	37	20	-30	Male	28	White	$60,000 - $69,000	24	Moderately	Yes	No	NA	No	NA	6	I own	2	No	4 year degree	Never married	28
Combined	100	0	100	0	1	365	365	25	Yes	No	331000	350000	500000	7314	15000	70000	No	NA	No	NA	Yes	Yes	I only go out to meet my basic needs (e.g., walk my dog, grocery shopping and etc.)	27	10	90	60	45	90	40	-10	Female	51	African American	$110,000 - $119,000	20	Not at all	Yes	Yes	Diabetes	Yes	Cardiovascular diseases	10	I rent	3	No	Professional degree	Married	51
Health	50	50	50	50	3	365	365	250	Yes	No	350000	425000	100000	13000	18000	5000	No	NA	No	NA	Yes	Yes	I only go out to meet my basic needs (e.g., walk my dog, grocery shopping and etc.)	22	100	0	100	100	86	39	-11	Female	56	White	$140,000 - $149,000	20	Not at all	Yes	No	NA	No	NA	9	I own	2	No	Professional degree	Married	68
Health	60	40	91	78	5	20	25	100	Yes	Yes	15	20	15000	50	20	25	Yes	Yes	Yes	Friend,Coworker	Yes	Yes	I only go out to meet my basic needs (e.g., walk my dog, grocery shopping and etc.)	15	86	70	90	76	92	96	46	Male	34	African American	$60,000 - $69,000	27	Extremely	Yes	Yes	Diabetes	Yes	Hepatitis B,Kidney diseases	9	I rent	5	Yes	Professional degree	Married	34
Health	45	55	50	50	3	30	7	3	Yes	Yes	230000	300000	450000	230000	30000	50000	No	NA	No	NA	Yes	Yes	I avoid social gatherings but perform my usual daily routines including going to my workplace	30	70	85	85	90	85	5	-45	Female	42	White	$50,000 - $59,000	24	Moderately	Yes	No	NA	No	NA	9	I own	5	Yes	4 year degree	Married	48
Combined	50	50	100	100	2	30	30	1000	Yes	Yes	220000	250000	270000	29000	35000	39000	No	NA	No	NA	No	Yes	I only go out to meet my basic needs (e.g., walk my dog, grocery shopping and etc.)	29	57	90	63	29	87	0	-50	Female	30	White	$60,000 - $69,000	19	Moderately	Yes	No	NA	No	NA	8	I rent	1	No	Professional degree	Never married	30
Control	60	40	55	45	3	300	200	200	Yes	No	330000	20000000	150000000	13000	4000000	12000000	No	NA	No	NA	Yes	Yes	I only go out to meet my basic needs (e.g., walk my dog, grocery shopping and etc.)	23	0	91	0	0	0	10	-40	Female	31	White	$60,000 - $69,000	0	Not at all	Yes	No	NA	Yes	Cancer	0	I rent	2	No	4 year degree	Married	31
Combined	100	0	70	30	5	120	120	500	Yes	No	425000	750000	975000	1200	4000	10000	No	NA	No	NA	Yes	Yes	I only go out to meet my basic needs (e.g., walk my dog, grocery shopping and etc.)	21	0	91	0	0	4	0	-50	Female	57	White	$50,000 - $59,000	20	Extremely	Yes	Yes	Respiratory diseases	Yes	Cancer,Respiratory diseases	0	I own	2	No	4 year degree	Divorced	57
Control	50	50	69	79	3	30	3	500	Yes	Yes	3000	40000	0	30000	2000	3	No	NA	No	NA	Yes	Yes	I avoid social gatherings but perform my usual daily routines including going to my workplace	30	64	67	67	63	71	70	20	Female	28	White	$20,000 - $29,000	26	Moderately	Yes	No	NA	No	NA	10	I own	6	Yes	4 year degree	Married	40
[truncated: 1 more columns]
